# Supplementary material for: Modeling Time-On-Stream Catalyst Reactivity in the Selective Hydrogenation of Concentrated Acetylene Streams under Industrial Conditions via Experiments and AI
Source: ACS Catal. 2025 Jul 11;15(15):12652–65. doi: 10.1021/acscatal.5c02226 (PMC12322879; doi:10.1021/acscatal.5c02226)
Supplement: Supplementary file 2 [file cs5c02226_si_002.xlsx]

## Sheet: performance_data_extended_featu
material_id	material_name	X_acetylene	X_ethylene	S_ethane	S_ethylene	S_propane	S_propylene	S_C4	time (min)	T_catbed (C)	T_reactor (C)	total_metal_loading	particle_diameter (nm)	std_dev (nm)	surface_area (m^2/g)	av_IP (eV)	av_EA (eV)	av_PE	av_bulk_int_dist (A)	av_E_coh (eV/atom)	av_B_0 (Gpa)	av_mu_C_critical_surf (eV)	av_mu_C_critical_subsurf (eV)	av_E_b_C_subsurf (eV)	av_E_def_subsurf (eV)	av_delta_M1_M2_subsurf	av_BE_H_surf (eV)	av_W_change_H (eV)	av_d_band_center_surf (eV)	av_BE_H_subsurf (eV)
DEQ-DA-168-19	PdAg_1_9	0.102446	-0.0212339	0	0.201394	0	0	0	13.5	49	50	0.0127	6	3	73	7.6521	1.2298	1.957	2.8754	3.036	107.82	-4.052	-4.471	4.677	0.206	0.07232	-2.16	0.103	-3.871	-1.432
DEQ-DA-168-19	PdAg_1_9	-0.000548103	-0.02652	0	0	0	0	0	27	50	50	0.0127	6	3	73	7.6521	1.2298	1.957	2.8754	3.036	107.82	-4.052	-4.471	4.677	0.206	0.07232	-2.16	0.103	-3.871	-1.432
DEQ-DA-168-19	PdAg_1_9	0.0283633	-0.017069	0.216932	0.58474	0	0	0	40.5	50	50	0.0127	6	3	73	7.6521	1.2298	1.957	2.8754	3.036	107.82	-4.052	-4.471	4.677	0.206	0.07232	-2.16	0.103	-3.871	-1.432
DEQ-DA-168-19	PdAg_1_9	0.041225	-0.012541	0.152126	0.295585	0	0	0	54	50	50	0.0127	6	3	73	7.6521	1.2298	1.957	2.8754	3.036	107.82	-4.052	-4.471	4.677	0.206	0.07232	-2.16	0.103	-3.871	-1.432
DEQ-DA-168-19	PdAg_1_9	0.0531447	-0.00534993	0.121539	0.0978138	0	0	0	67.5	50	50	0.0127	6	3	73	7.6521	1.2298	1.957	2.8754	3.036	107.82	-4.052	-4.471	4.677	0.206	0.07232	-2.16	0.103	-3.871	-1.432
DEQ-DA-168-19	PdAg_1_9	0.0550915	-0.00674819	0.119879	0.119019	0	0	0	81	50	50	0.0127	6	3	73	7.6521	1.2298	1.957	2.8754	3.036	107.82	-4.052	-4.471	4.677	0.206	0.07232	-2.16	0.103	-3.871	-1.432
DEQ-DA-168-19	PdAg_1_9	0.0516861	-0.0112288	0.131167	0.211091	0	0	0	94.5	50	50	0.0127	6	3	73	7.6521	1.2298	1.957	2.8754	3.036	107.82	-4.052	-4.471	4.677	0.206	0.07232	-2.16	0.103	-3.871	-1.432
DEQ-DA-168-19	PdAg_1_9	0	0	0	0	0	0	0	108	50	50	0.0127	6	3	73	7.6521	1.2298	1.957	2.8754	3.036	107.82	-4.052	-4.471	4.677	0.206	0.07232	-2.16	0.103	-3.871	-1.432
DEQ-DA-168-19	PdAg_1_9	0	0	0	0	0	0	0	121.5	50	50	0.0127	6	3	73	7.6521	1.2298	1.957	2.8754	3.036	107.82	-4.052	-4.471	4.677	0.206	0.07232	-2.16	0.103	-3.871	-1.432
DEQ-DA-168-19	PdAg_1_9	0	0	0	0	0	0	0	135	50	50	0.0127	6	3	73	7.6521	1.2298	1.957	2.8754	3.036	107.82	-4.052	-4.471	4.677	0.206	0.07232	-2.16	0.103	-3.871	-1.432
DEQ-DA-168-19	PdAg_1_9	0	0	0	0	0	0	0	148.5	50	50	0.0127	6	3	73	7.6521	1.2298	1.957	2.8754	3.036	107.82	-4.052	-4.471	4.677	0.206	0.07232	-2.16	0.103	-3.871	-1.432
DEQ-DA-168-19	PdAg_1_9	0	0	0	0	0	0	0	162	50	50	0.0127	6	3	73	7.6521	1.2298	1.957	2.8754	3.036	107.82	-4.052	-4.471	4.677	0.206	0.07232	-2.16	0.103	-3.871	-1.432
DEQ-DA-168-19	PdAg_1_9	0	0	0	0	0	0	0	175.5	50	50	0.0127	6	3	73	7.6521	1.2298	1.957	2.8754	3.036	107.82	-4.052	-4.471	4.677	0.206	0.07232	-2.16	0.103	-3.871	-1.432
DEQ-DA-168-19	PdAg_1_9	0	0	0	0	0	0	0	189	50	50	0.0127	6	3	73	7.6521	1.2298	1.957	2.8754	3.036	107.82	-4.052	-4.471	4.677	0.206	0.07232	-2.16	0.103	-3.871	-1.432
DEQ-DA-168-19	PdAg_1_9	0	0	0	0	0	0	0	202.5	50	50	0.0127	6	3	73	7.6521	1.2298	1.957	2.8754	3.036	107.82	-4.052	-4.471	4.677	0.206	0.07232	-2.16	0.103	-3.871	-1.432
DEQ-DA-168-19	PdAg_1_9	0	0	0	0	0	0	0	216	50	50	0.0127	6	3	73	7.6521	1.2298	1.957	2.8754	3.036	107.82	-4.052	-4.471	4.677	0.206	0.07232	-2.16	0.103	-3.871	-1.432
DEQ-DA-168-19	PdAg_1_9	0	0	0	0	0	0	0	229.5	50	50	0.0127	6	3	73	7.6521	1.2298	1.957	2.8754	3.036	107.82	-4.052	-4.471	4.677	0.206	0.07232	-2.16	0.103	-3.871	-1.432
DEQ-DA-168-19	PdAg_1_9	0	0	0	0	0	0	0	243	50	50	0.0127	6	3	73	7.6521	1.2298	1.957	2.8754	3.036	107.82	-4.052	-4.471	4.677	0.206	0.07232	-2.16	0.103	-3.871	-1.432
DEQ-DA-168-19	PdAg_1_9	0	0	0	0	0	0	0	256.5	50	50	0.0127	6	3	73	7.6521	1.2298	1.957	2.8754	3.036	107.82	-4.052	-4.471	4.677	0.206	0.07232	-2.16	0.103	-3.871	-1.432
DEQ-DA-168-19	PdAg_1_9	0	0	0	0	0	0	0	270	50	50	0.0127	6	3	73	7.6521	1.2298	1.957	2.8754	3.036	107.82	-4.052	-4.471	4.677	0.206	0.07232	-2.16	0.103	-3.871	-1.432
DEQ-DA-168-19	PdAg_1_9	0	0	0	0	0	0	0	283.5	50	50	0.0127	6	3	73	7.6521	1.2298	1.957	2.8754	3.036	107.82	-4.052	-4.471	4.677	0.206	0.07232	-2.16	0.103	-3.871	-1.432
DEQ-DA-168-19	PdAg_1_9	0	0	0	0	0	0	0	297	50	50	0.0127	6	3	73	7.6521	1.2298	1.957	2.8754	3.036	107.82	-4.052	-4.471	4.677	0.206	0.07232	-2.16	0.103	-3.871	-1.432
DEQ-DA-168-19	PdAg_1_9	0	0	0	0	0	0	0	310.5	50	50	0.0127	6	3	73	7.6521	1.2298	1.957	2.8754	3.036	107.82	-4.052	-4.471	4.677	0.206	0.07232	-2.16	0.103	-3.871	-1.432
DEQ-DA-168-19	PdAg_1_9	0	0	0	0	0	0	0	324	50	50	0.0127	6	3	73	7.6521	1.2298	1.957	2.8754	3.036	107.82	-4.052	-4.471	4.677	0.206	0.07232	-2.16	0.103	-3.871	-1.432
DEQ-DA-168-19	PdAg_1_9	0	0	0	0	0	0	0	337.5	50	50	0.0127	6	3	73	7.6521	1.2298	1.957	2.8754	3.036	107.82	-4.052	-4.471	4.677	0.206	0.07232	-2.16	0.103	-3.871	-1.432
DEQ-DA-168-19	PdAg_1_9	0	0	0	0	0	0	0	351	50	50	0.0127	6	3	73	7.6521	1.2298	1.957	2.8754	3.036	107.82	-4.052	-4.471	4.677	0.206	0.07232	-2.16	0.103	-3.871	-1.432
DEQ-DA-168-19	PdAg_1_9	0	0	0	0	0	0	0	364.5	50	50	0.0127	6	3	73	7.6521	1.2298	1.957	2.8754	3.036	107.82	-4.052	-4.471	4.677	0.206	0.07232	-2.16	0.103	-3.871	-1.432
DEQ-DA-168-19	PdAg_1_9	0	0	0	0	0	0	0	378	50	50	0.0127	6	3	73	7.6521	1.2298	1.957	2.8754	3.036	107.82	-4.052	-4.471	4.677	0.206	0.07232	-2.16	0.103	-3.871	-1.432
DEQ-DA-168-19	PdAg_1_9	0	0	0	0	0	0	0	391.5	50	50	0.0127	6	3	73	7.6521	1.2298	1.957	2.8754	3.036	107.82	-4.052	-4.471	4.677	0.206	0.07232	-2.16	0.103	-3.871	-1.432
DEQ-DA-168-19	PdAg_1_9	0	0	0	0	0	0	0	405	50	50	0.0127	6	3	73	7.6521	1.2298	1.957	2.8754	3.036	107.82	-4.052	-4.471	4.677	0.206	0.07232	-2.16	0.103	-3.871	-1.432
DEQ-DA-168-19	PdAg_1_9	0.372978	-0.230841	0.0692958	0.609636	0	0	0.0673931	13.5	172	100	0.0127	6	3	73	7.6521	1.2298	1.957	2.8754	3.036	107.82	-4.052	-4.471	4.677	0.206	0.07232	-2.16	0.103	-3.871	-1.432
DEQ-DA-168-19	PdAg_1_9	1	-0.427707	0.606245	0.421296	0	0	0.0746031	27	161	100	0.0127	6	3	73	7.6521	1.2298	1.957	2.8754	3.036	107.82	-4.052	-4.471	4.677	0.206	0.07232	-2.16	0.103	-3.871	-1.432
DEQ-DA-168-19	PdAg_1_9	1	-0.496358	0.362874	0.488918	0	0	0.072363	40.5	156	100	0.0127	6	3	73	7.6521	1.2298	1.957	2.8754	3.036	107.82	-4.052	-4.471	4.677	0.206	0.07232	-2.16	0.103	-3.871	-1.432
DEQ-DA-168-19	PdAg_1_9	1	-0.513355	0.309938	0.50566	0	0	0.0710641	54	155	100	0.0127	6	3	73	7.6521	1.2298	1.957	2.8754	3.036	107.82	-4.052	-4.471	4.677	0.206	0.07232	-2.16	0.103	-3.871	-1.432
DEQ-DA-168-19	PdAg_1_9	1	-0.526925	0.291968	0.519026	0	0	0.0733828	67.5	155	100	0.0127	6	3	73	7.6521	1.2298	1.957	2.8754	3.036	107.82	-4.052	-4.471	4.677	0.206	0.07232	-2.16	0.103	-3.871	-1.432
DEQ-DA-168-19	PdAg_1_9	1	-0.542432	0.285687	0.534301	0	0	0.0723284	81	156	100	0.0127	6	3	73	7.6521	1.2298	1.957	2.8754	3.036	107.82	-4.052	-4.471	4.677	0.206	0.07232	-2.16	0.103	-3.871	-1.432
DEQ-DA-168-19	PdAg_1_9	1	-0.53038	0.281365	0.52243	0	0	0.0740335	94.5	156	100	0.0127	6	3	73	7.6521	1.2298	1.957	2.8754	3.036	107.82	-4.052	-4.471	4.677	0.206	0.07232	-2.16	0.103	-3.871	-1.432
DEQ-DA-168-19	PdAg_1_9	1	-0.532487	0.277365	0.524505	0	0	0.0748406	108	157	100	0.0127	6	3	73	7.6521	1.2298	1.957	2.8754	3.036	107.82	-4.052	-4.471	4.677	0.206	0.07232	-2.16	0.103	-3.871	-1.432
DEQ-DA-168-19	PdAg_1_9	1	-0.532994	0.274225	0.525004	0	0	0.0755185	121.5	157	100	0.0127	6	3	73	7.6521	1.2298	1.957	2.8754	3.036	107.82	-4.052	-4.471	4.677	0.206	0.07232	-2.16	0.103	-3.871	-1.432
DEQ-DA-168-19	PdAg_1_9	1	-0.540569	0.273928	0.532465	0	0	0.0762414	135	158	100	0.0127	6	3	73	7.6521	1.2298	1.957	2.8754	3.036	107.82	-4.052	-4.471	4.677	0.206	0.07232	-2.16	0.103	-3.871	-1.432
DEQ-DA-168-19	PdAg_1_9	1	-0.539062	0.272581	0.530981	0	0	0.0765598	148.5	159	100	0.0127	6	3	73	7.6521	1.2298	1.957	2.8754	3.036	107.82	-4.052	-4.471	4.677	0.206	0.07232	-2.16	0.103	-3.871	-1.432
DEQ-DA-168-19	PdAg_1_9	1	-0.538229	0.271014	0.530161	0	0	0.0767071	162	159	100	0.0127	6	3	73	7.6521	1.2298	1.957	2.8754	3.036	107.82	-4.052	-4.471	4.677	0.206	0.07232	-2.16	0.103	-3.871	-1.432
DEQ-DA-168-19	PdAg_1_9	1	-0.539269	0.269958	0.531185	0	0	0.0769093	175.5	160	100	0.0127	6	3	73	7.6521	1.2298	1.957	2.8754	3.036	107.82	-4.052	-4.471	4.677	0.206	0.07232	-2.16	0.103	-3.871	-1.432
DEQ-DA-168-19	PdAg_1_9	1	-0.541273	0.269144	0.533159	0	0	0.0768798	189	160	100	0.0127	6	3	73	7.6521	1.2298	1.957	2.8754	3.036	107.82	-4.052	-4.471	4.677	0.206	0.07232	-2.16	0.103	-3.871	-1.432
DEQ-DA-168-19	PdAg_1_9	1	-0.5436	0.26798	0.535451	0	0	0.0768762	202.5	161	100	0.0127	6	3	73	7.6521	1.2298	1.957	2.8754	3.036	107.82	-4.052	-4.471	4.677	0.206	0.07232	-2.16	0.103	-3.871	-1.432
DEQ-DA-168-19	PdAg_1_9	1	-0.541853	0.265891	0.53373	0	0	0.0768968	216	161	100	0.0127	6	3	73	7.6521	1.2298	1.957	2.8754	3.036	107.82	-4.052	-4.471	4.677	0.206	0.07232	-2.16	0.103	-3.871	-1.432
DEQ-DA-168-19	PdAg_1_9	1	-0.543905	0.265023	0.535752	0	0	0.0767707	229.5	162	100	0.0127	6	3	73	7.6521	1.2298	1.957	2.8754	3.036	107.82	-4.052	-4.471	4.677	0.206	0.07232	-2.16	0.103	-3.871	-1.432
DEQ-DA-168-19	PdAg_1_9	1	-0.542003	0.263738	0.533879	0	0	0.0768137	243	163	100	0.0127	6	3	73	7.6521	1.2298	1.957	2.8754	3.036	107.82	-4.052	-4.471	4.677	0.206	0.07232	-2.16	0.103	-3.871	-1.432
DEQ-DA-168-19	PdAg_1_9	1	-0.544979	0.264214	0.53681	0	0	0.0769604	256.5	163	100	0.0127	6	3	73	7.6521	1.2298	1.957	2.8754	3.036	107.82	-4.052	-4.471	4.677	0.206	0.07232	-2.16	0.103	-3.871	-1.432
DEQ-DA-168-19	PdAg_1_9	1	-0.545388	0.262189	0.537212	0	0	0.07735	270	163	100	0.0127	6	3	73	7.6521	1.2298	1.957	2.8754	3.036	107.82	-4.052	-4.471	4.677	0.206	0.07232	-2.16	0.103	-3.871	-1.432
DEQ-DA-168-19	PdAg_1_9	1	-0.545598	0.26098	0.537419	0	0	0.0774607	283.5	164	100	0.0127	6	3	73	7.6521	1.2298	1.957	2.8754	3.036	107.82	-4.052	-4.471	4.677	0.206	0.07232	-2.16	0.103	-3.871	-1.432
DEQ-DA-168-19	PdAg_1_9	1	-0.545264	0.259768	0.53709	0	0	0.0776767	297	165	100	0.0127	6	3	73	7.6521	1.2298	1.957	2.8754	3.036	107.82	-4.052	-4.471	4.677	0.206	0.07232	-2.16	0.103	-3.871	-1.432
DEQ-DA-168-19	PdAg_1_9	1	-0.543921	0.258659	0.535767	0	0	0.0776554	310.5	165	100	0.0127	6	3	73	7.6521	1.2298	1.957	2.8754	3.036	107.82	-4.052	-4.471	4.677	0.206	0.07232	-2.16	0.103	-3.871	-1.432
DEQ-DA-168-19	PdAg_1_9	1	-0.532286	0.256402	0.524307	0	0	0.0769701	324	166	100	0.0127	6	3	73	7.6521	1.2298	1.957	2.8754	3.036	107.82	-4.052	-4.471	4.677	0.206	0.07232	-2.16	0.103	-3.871	-1.432
DEQ-DA-168-19	PdAg_1_9	1	-0.547985	0.256283	0.53977	0	0	0.0785767	337.5	166	100	0.0127	6	3	73	7.6521	1.2298	1.957	2.8754	3.036	107.82	-4.052	-4.471	4.677	0.206	0.07232	-2.16	0.103	-3.871	-1.432
DEQ-DA-168-19	PdAg_1_9	1	-0.548907	0.253774	0.540678	0	0	0.0790795	351	167	100	0.0127	6	3	73	7.6521	1.2298	1.957	2.8754	3.036	107.82	-4.052	-4.471	4.677	0.206	0.07232	-2.16	0.103	-3.871	-1.432
DEQ-DA-168-19	PdAg_1_9	1	-0.553246	0.251819	0.544953	0	0	0.0794411	364.5	167	100	0.0127	6	3	73	7.6521	1.2298	1.957	2.8754	3.036	107.82	-4.052	-4.471	4.677	0.206	0.07232	-2.16	0.103	-3.871	-1.432
DEQ-DA-168-19	PdAg_1_9	1	-0.557566	0.249676	0.549208	0	0	0.0799216	378	168	100	0.0127	6	3	73	7.6521	1.2298	1.957	2.8754	3.036	107.82	-4.052	-4.471	4.677	0.206	0.07232	-2.16	0.103	-3.871	-1.432
DEQ-DA-168-19	PdAg_1_9	1	-0.556748	0.247923	0.548402	0	0	0.0801637	391.5	168	100	0.0127	6	3	73	7.6521	1.2298	1.957	2.8754	3.036	107.82	-4.052	-4.471	4.677	0.206	0.07232	-2.16	0.103	-3.871	-1.432
DEQ-DA-168-19	PdAg_1_9	1	-0.559753	0.245301	0.551362	0	0	0.0806486	405	169	100	0.0127	6	3	73	7.6521	1.2298	1.957	2.8754	3.036	107.82	-4.052	-4.471	4.677	0.206	0.07232	-2.16	0.103	-3.871	-1.432
DEQ-DA-168-19	PdAg_1_9	1	-0.559543	0.245287	0.551155	0	0	0.08056	418.5	169	100	0.0127	6	3	73	7.6521	1.2298	1.957	2.8754	3.036	107.82	-4.052	-4.471	4.677	0.206	0.07232	-2.16	0.103	-3.871	-1.432
DEQ-DA-168-19	PdAg_1_9	1	-0.562738	0.243488	0.554302	0	0	0.0810221	432	170	100	0.0127	6	3	73	7.6521	1.2298	1.957	2.8754	3.036	107.82	-4.052	-4.471	4.677	0.206	0.07232	-2.16	0.103	-3.871	-1.432
DEQ-DA-168-19	PdAg_1_9	1	-0.563018	0.244101	0.554578	0	0	0.0809102	445.5	171	100	0.0127	6	3	73	7.6521	1.2298	1.957	2.8754	3.036	107.82	-4.052	-4.471	4.677	0.206	0.07232	-2.16	0.103	-3.871	-1.432
DEQ-DA-168-19	PdAg_1_9	1	-0.564345	0.243351	0.555885	0	0	0.0810828	459	171	100	0.0127	6	3	73	7.6521	1.2298	1.957	2.8754	3.036	107.82	-4.052	-4.471	4.677	0.206	0.07232	-2.16	0.103	-3.871	-1.432
DEQ-DA-168-19	PdAg_1_9	1	-0.565206	0.242964	0.556734	0	0	0.0813798	472.5	172	100	0.0127	6	3	73	7.6521	1.2298	1.957	2.8754	3.036	107.82	-4.052	-4.471	4.677	0.206	0.07232	-2.16	0.103	-3.871	-1.432
DEQ-DA-168-19	PdAg_1_9	1	-0.563165	0.242443	0.554723	0	0	0.0814215	486	173	100	0.0127	6	3	73	7.6521	1.2298	1.957	2.8754	3.036	107.82	-4.052	-4.471	4.677	0.206	0.07232	-2.16	0.103	-3.871	-1.432
DEQ-DA-168-19	PdAg_1_9	1	-0.566037	0.241832	0.557552	0	0	0.0817759	499.5	173	100	0.0127	6	3	73	7.6521	1.2298	1.957	2.8754	3.036	107.82	-4.052	-4.471	4.677	0.206	0.07232	-2.16	0.103	-3.871	-1.432
DEQ-DA-168-19	PdAg_1_9	1	-0.561177	0.240016	0.552765	0	0	0.0814532	513	173	100	0.0127	6	3	73	7.6521	1.2298	1.957	2.8754	3.036	107.82	-4.052	-4.471	4.677	0.206	0.07232	-2.16	0.103	-3.871	-1.432
DEQ-DA-168-19	PdAg_1_9	1	-0.555211	0.238607	0.546888	0	0	0.0815698	526.5	174	100	0.0127	6	3	73	7.6521	1.2298	1.957	2.8754	3.036	107.82	-4.052	-4.471	4.677	0.206	0.07232	-2.16	0.103	-3.871	-1.432
DEQ-DA-168-19	PdAg_1_9	1	-0.557617	0.238257	0.549259	0	0	0.082146	540	175	100	0.0127	6	3	73	7.6521	1.2298	1.957	2.8754	3.036	107.82	-4.052	-4.471	4.677	0.206	0.07232	-2.16	0.103	-3.871	-1.432
DEQ-DA-168-19	PdAg_1_9	1	-0.563903	0.239442	0.55545	0	0	0.0826046	553.5	175	100	0.0127	6	3	73	7.6521	1.2298	1.957	2.8754	3.036	107.82	-4.052	-4.471	4.677	0.206	0.07232	-2.16	0.103	-3.871	-1.432
DEQ-DA-168-19	PdAg_1_9	1	-0.566631	0.239246	0.558137	0	0	0.0828789	567	176	100	0.0127	6	3	73	7.6521	1.2298	1.957	2.8754	3.036	107.82	-4.052	-4.471	4.677	0.206	0.07232	-2.16	0.103	-3.871	-1.432
DEQ-DA-168-19	PdAg_1_9	1	-0.570235	0.239421	0.561687	0	0	0.0832281	580.5	177	100	0.0127	6	3	73	7.6521	1.2298	1.957	2.8754	3.036	107.82	-4.052	-4.471	4.677	0.206	0.07232	-2.16	0.103	-3.871	-1.432
DEQ-DA-168-19	PdAg_1_9	1	-0.570198	0.237459	0.561651	0	0	0.0834608	594	178	100	0.0127	6	3	73	7.6521	1.2298	1.957	2.8754	3.036	107.82	-4.052	-4.471	4.677	0.206	0.07232	-2.16	0.103	-3.871	-1.432
DEQ-DA-168-19	PdAg_1_9	1	-0.569313	0.234196	0.560779	0	0	0.0837336	607.5	178	100	0.0127	6	3	73	7.6521	1.2298	1.957	2.8754	3.036	107.82	-4.052	-4.471	4.677	0.206	0.07232	-2.16	0.103	-3.871	-1.432
DEQ-DA-168-19	PdAg_1_9	1	-0.573363	0.232691	0.564768	0	0	0.0842237	621	179	100	0.0127	6	3	73	7.6521	1.2298	1.957	2.8754	3.036	107.82	-4.052	-4.471	4.677	0.206	0.07232	-2.16	0.103	-3.871	-1.432
DEQ-DA-168-19	PdAg_1_9	1	-0.575615	0.231012	0.566987	0	0	0.0845629	634.5	179	100	0.0127	6	3	73	7.6521	1.2298	1.957	2.8754	3.036	107.82	-4.052	-4.471	4.677	0.206	0.07232	-2.16	0.103	-3.871	-1.432
DEQ-DA-168-19	PdAg_1_9	1	-0.576067	0.22871	0.567431	0	0	0.0849182	648	179	100	0.0127	6	3	73	7.6521	1.2298	1.957	2.8754	3.036	107.82	-4.052	-4.471	4.677	0.206	0.07232	-2.16	0.103	-3.871	-1.432
DEQ-DA-168-19	PdAg_1_9	1	-0.583515	0.229433	0.574768	0	0	0.0851483	661.5	180	100	0.0127	6	3	73	7.6521	1.2298	1.957	2.8754	3.036	107.82	-4.052	-4.471	4.677	0.206	0.07232	-2.16	0.103	-3.871	-1.432
DEQ-DA-168-19	PdAg_1_9	1	-0.58663	0.227744	0.577836	0	0	0.085706	675	181	100	0.0127	6	3	73	7.6521	1.2298	1.957	2.8754	3.036	107.82	-4.052	-4.471	4.677	0.206	0.07232	-2.16	0.103	-3.871	-1.432
DEQ-DA-168-19	PdAg_1_9	1	-0.586993	0.224026	0.578194	0	0	0.0857401	688.5	181	100	0.0127	6	3	73	7.6521	1.2298	1.957	2.8754	3.036	107.82	-4.052	-4.471	4.677	0.206	0.07232	-2.16	0.103	-3.871	-1.432
DEQ-DA-168-19	PdAg_1_9	1	-0.590385	0.220998	0.581535	0	0	0.0861148	702	181	100	0.0127	6	3	73	7.6521	1.2298	1.957	2.8754	3.036	107.82	-4.052	-4.471	4.677	0.206	0.07232	-2.16	0.103	-3.871	-1.432
DEQ-DA-168-19	PdAg_1_9	1	-0.591757	0.220131	0.582886	0	0	0.0860124	715.5	182	100	0.0127	6	3	73	7.6521	1.2298	1.957	2.8754	3.036	107.82	-4.052	-4.471	4.677	0.206	0.07232	-2.16	0.103	-3.871	-1.432
DEQ-DA-168-19	PdAg_1_9	1	-0.599138	0.219144	0.590156	0	0	0.0864616	729	182	100	0.0127	6	3	73	7.6521	1.2298	1.957	2.8754	3.036	107.82	-4.052	-4.471	4.677	0.206	0.07232	-2.16	0.103	-3.871	-1.432
DEQ-DA-168-19	PdAg_1_9	1	-0.597246	0.217015	0.588293	0	0	0.0863819	742.5	182	100	0.0127	6	3	73	7.6521	1.2298	1.957	2.8754	3.036	107.82	-4.052	-4.471	4.677	0.206	0.07232	-2.16	0.103	-3.871	-1.432
DEQ-DA-168-19	PdAg_1_9	1	-0.59802	0.214499	0.589055	0	0	0.086291	756	182	100	0.0127	6	3	73	7.6521	1.2298	1.957	2.8754	3.036	107.82	-4.052	-4.471	4.677	0.206	0.07232	-2.16	0.103	-3.871	-1.432
DEQ-DA-168-19	PdAg_1_9	1	-0.601456	0.212054	0.59244	0	0	0.086641	769.5	183	100	0.0127	6	3	73	7.6521	1.2298	1.957	2.8754	3.036	107.82	-4.052	-4.471	4.677	0.206	0.07232	-2.16	0.103	-3.871	-1.432
DEQ-DA-168-19	PdAg_1_9	1	-0.601218	0.210066	0.592206	0	0	0.0866323	783	183	100	0.0127	6	3	73	7.6521	1.2298	1.957	2.8754	3.036	107.82	-4.052	-4.471	4.677	0.206	0.07232	-2.16	0.103	-3.871	-1.432
DEQ-DA-168-19	PdAg_1_9	1	-0.605789	0.208715	0.596708	0	0	0.0868392	796.5	183	100	0.0127	6	3	73	7.6521	1.2298	1.957	2.8754	3.036	107.82	-4.052	-4.471	4.677	0.206	0.07232	-2.16	0.103	-3.871	-1.432
DEQ-DA-168-19	PdAg_1_9	1	-0.607572	0.206196	0.598464	0	0	0.0871255	810	183	100	0.0127	6	3	73	7.6521	1.2298	1.957	2.8754	3.036	107.82	-4.052	-4.471	4.677	0.206	0.07232	-2.16	0.103	-3.871	-1.432
DEQ-DA-168-19	PdAg_1_9	1	-0.610023	0.204444	0.600878	0	0	0.087185	823.5	183	100	0.0127	6	3	73	7.6521	1.2298	1.957	2.8754	3.036	107.82	-4.052	-4.471	4.677	0.206	0.07232	-2.16	0.103	-3.871	-1.432
DEQ-DA-168-19	PdAg_1_9	1	-0.610141	0.201063	0.600995	0	0	0.0871006	837	183	100	0.0127	6	3	73	7.6521	1.2298	1.957	2.8754	3.036	107.82	-4.052	-4.471	4.677	0.206	0.07232	-2.16	0.103	-3.871	-1.432
DEQ-DA-168-19	PdAg_1_9	1	-0.567974	0.326956	0.5579	0	0	0.059495	13.5	244	150	0.0127	6	3	73	7.6521	1.2298	1.957	2.8754	3.036	107.82	-4.052	-4.471	4.677	0.206	0.07232	-2.16	0.103	-3.871	-1.432
DEQ-DA-168-19	PdAg_1_9	1	-0.760038	0.203733	0.746558	0	0	0.0664333	27	242	150	0.0127	6	3	73	7.6521	1.2298	1.957	2.8754	3.036	107.82	-4.052	-4.471	4.677	0.206	0.07232	-2.16	0.103	-3.871	-1.432
DEQ-DA-168-19	PdAg_1_9	1	-0.711512	0.165154	0.698893	0	0	0.0681599	40.5	236	150	0.0127	6	3	73	7.6521	1.2298	1.957	2.8754	3.036	107.82	-4.052	-4.471	4.677	0.206	0.07232	-2.16	0.103	-3.871	-1.432
DEQ-DA-168-19	PdAg_1_9	1	-0.693841	0.151559	0.681535	0	0	0.069777	54	233	150	0.0127	6	3	73	7.6521	1.2298	1.957	2.8754	3.036	107.82	-4.052	-4.471	4.677	0.206	0.07232	-2.16	0.103	-3.871	-1.432
DEQ-DA-168-19	PdAg_1_9	1	-0.676857	0.144328	0.664852	0	0	0.0710963	67.5	232	150	0.0127	6	3	73	7.6521	1.2298	1.957	2.8754	3.036	107.82	-4.052	-4.471	4.677	0.206	0.07232	-2.16	0.103	-3.871	-1.432
DEQ-DA-168-19	PdAg_1_9	1	-0.680755	0.142165	0.668681	0	0	0.0727923	81	230	150	0.0127	6	3	73	7.6521	1.2298	1.957	2.8754	3.036	107.82	-4.052	-4.471	4.677	0.206	0.07232	-2.16	0.103	-3.871	-1.432
DEQ-DA-168-19	PdAg_1_9	1	-0.675212	0.140547	0.663236	0	0	0.073426	94.5	230	150	0.0127	6	3	73	7.6521	1.2298	1.957	2.8754	3.036	107.82	-4.052	-4.471	4.677	0.206	0.07232	-2.16	0.103	-3.871	-1.432
DEQ-DA-168-19	PdAg_1_9	1	-0.683857	0.140621	0.671728	0	0	0.0751793	108	230	150	0.0127	6	3	73	7.6521	1.2298	1.957	2.8754	3.036	107.82	-4.052	-4.471	4.677	0.206	0.07232	-2.16	0.103	-3.871	-1.432
DEQ-DA-168-19	PdAg_1_9	1	-0.671117	0.13933	0.659213	0	0	0.0753036	121.5	229	150	0.0127	6	3	73	7.6521	1.2298	1.957	2.8754	3.036	107.82	-4.052	-4.471	4.677	0.206	0.07232	-2.16	0.103	-3.871	-1.432
DEQ-DA-168-19	PdAg_1_9	1	-0.678531	0.140485	0.666497	0	0	0.076428	135	227	150	0.0127	6	3	73	7.6521	1.2298	1.957	2.8754	3.036	107.82	-4.052	-4.471	4.677	0.206	0.07232	-2.16	0.103	-3.871	-1.432
DEQ-DA-168-19	PdAg_1_9	1	-0.67035	0.140595	0.658461	0	0	0.0770327	148.5	227	150	0.0127	6	3	73	7.6521	1.2298	1.957	2.8754	3.036	107.82	-4.052	-4.471	4.677	0.206	0.07232	-2.16	0.103	-3.871	-1.432
DEQ-DA-168-19	PdAg_1_9	1	-0.671759	0.140822	0.659845	0	0	0.07793	162	227	150	0.0127	6	3	73	7.6521	1.2298	1.957	2.8754	3.036	107.82	-4.052	-4.471	4.677	0.206	0.07232	-2.16	0.103	-3.871	-1.432
DEQ-DA-168-19	PdAg_1_9	1	-0.662209	0.140053	0.650463	0	0	0.0783449	175.5	226	150	0.0127	6	3	73	7.6521	1.2298	1.957	2.8754	3.036	107.82	-4.052	-4.471	4.677	0.206	0.07232	-2.16	0.103	-3.871	-1.432
DEQ-DA-168-19	PdAg_1_9	1	-0.662074	0.140396	0.650331	0	0	0.0791832	189	225	150	0.0127	6	3	73	7.6521	1.2298	1.957	2.8754	3.036	107.82	-4.052	-4.471	4.677	0.206	0.07232	-2.16	0.103	-3.871	-1.432
DEQ-DA-168-19	PdAg_1_9	1	-0.66334	0.140536	0.651575	0	0	0.0801173	202.5	224	150	0.0127	6	3	73	7.6521	1.2298	1.957	2.8754	3.036	107.82	-4.052	-4.471	4.677	0.206	0.07232	-2.16	0.103	-3.871	-1.432
DEQ-DA-168-19	PdAg_1_9	1	-0.6638	0.140748	0.652027	0	0	0.0805833	216	223	150	0.0127	6	3	73	7.6521	1.2298	1.957	2.8754	3.036	107.82	-4.052	-4.471	4.677	0.206	0.07232	-2.16	0.103	-3.871	-1.432
DEQ-DA-168-19	PdAg_1_9	1	-0.659964	0.139961	0.648259	0	0	0.0811995	229.5	223	150	0.0127	6	3	73	7.6521	1.2298	1.957	2.8754	3.036	107.82	-4.052	-4.471	4.677	0.206	0.07232	-2.16	0.103	-3.871	-1.432
DEQ-DA-168-19	PdAg_1_9	1	-0.663682	0.140346	0.651911	0	0	0.0820101	243	221	150	0.0127	6	3	73	7.6521	1.2298	1.957	2.8754	3.036	107.82	-4.052	-4.471	4.677	0.206	0.07232	-2.16	0.103	-3.871	-1.432
DEQ-DA-168-19	PdAg_1_9	1	-0.654892	0.139724	0.643276	0	0	0.0815871	256.5	221	150	0.0127	6	3	73	7.6521	1.2298	1.957	2.8754	3.036	107.82	-4.052	-4.471	4.677	0.206	0.07232	-2.16	0.103	-3.871	-1.432
DEQ-DA-168-19	PdAg_1_9	1	-0.656183	0.140427	0.644544	0	0	0.0814149	270	220	150	0.0127	6	3	73	7.6521	1.2298	1.957	2.8754	3.036	107.82	-4.052	-4.471	4.677	0.206	0.07232	-2.16	0.103	-3.871	-1.432
DEQ-DA-168-19	PdAg_1_9	1	-0.655626	0.140316	0.643998	0	0	0.081659	283.5	220	150	0.0127	6	3	73	7.6521	1.2298	1.957	2.8754	3.036	107.82	-4.052	-4.471	4.677	0.206	0.07232	-2.16	0.103	-3.871	-1.432
DEQ-DA-168-19	PdAg_1_9	1	-0.654282	0.140189	0.642678	0	0	0.0816761	297	220	150	0.0127	6	3	73	7.6521	1.2298	1.957	2.8754	3.036	107.82	-4.052	-4.471	4.677	0.206	0.07232	-2.16	0.103	-3.871	-1.432
DEQ-DA-168-19	PdAg_1_9	1	-0.656853	0.140238	0.645203	0	0	0.081738	310.5	218	150	0.0127	6	3	73	7.6521	1.2298	1.957	2.8754	3.036	107.82	-4.052	-4.471	4.677	0.206	0.07232	-2.16	0.103	-3.871	-1.432
DEQ-DA-168-19	PdAg_1_9	1	-0.658613	0.140438	0.646932	0	0	0.082195	324	217	150	0.0127	6	3	73	7.6521	1.2298	1.957	2.8754	3.036	107.82	-4.052	-4.471	4.677	0.206	0.07232	-2.16	0.103	-3.871	-1.432
DEQ-DA-168-19	PdAg_1_9	1	-0.657253	0.140023	0.645596	0	0	0.0819207	337.5	217	150	0.0127	6	3	73	7.6521	1.2298	1.957	2.8754	3.036	107.82	-4.052	-4.471	4.677	0.206	0.07232	-2.16	0.103	-3.871	-1.432
DEQ-DA-168-19	PdAg_1_9	1	-0.656698	0.139769	0.645051	0	0	0.081966	351	216	150	0.0127	6	3	73	7.6521	1.2298	1.957	2.8754	3.036	107.82	-4.052	-4.471	4.677	0.206	0.07232	-2.16	0.103	-3.871	-1.432
DEQ-DA-168-19	PdAg_1_9	1	-0.657319	0.139506	0.645661	0	0	0.0819297	364.5	216	150	0.0127	6	3	73	7.6521	1.2298	1.957	2.8754	3.036	107.82	-4.052	-4.471	4.677	0.206	0.07232	-2.16	0.103	-3.871	-1.432
DEQ-DA-168-19	PdAg_1_9	1	-0.651799	0.138894	0.640239	0	0	0.0818331	378	215	150	0.0127	6	3	73	7.6521	1.2298	1.957	2.8754	3.036	107.82	-4.052	-4.471	4.677	0.206	0.07232	-2.16	0.103	-3.871	-1.432
DEQ-DA-168-19	PdAg_1_9	1	-0.649299	0.138256	0.637783	0	0	0.0817503	391.5	214	150	0.0127	6	3	73	7.6521	1.2298	1.957	2.8754	3.036	107.82	-4.052	-4.471	4.677	0.206	0.07232	-2.16	0.103	-3.871	-1.432
DEQ-DA-168-19	PdAg_1_9	1	-0.658462	0.138777	0.646783	0	0	0.0822152	405	214	150	0.0127	6	3	73	7.6521	1.2298	1.957	2.8754	3.036	107.82	-4.052	-4.471	4.677	0.206	0.07232	-2.16	0.103	-3.871	-1.432
DEQ-DA-168-19	PdAg_1_9	1	-0.653898	0.13762	0.6423	0	0	0.0825635	418.5	213	150	0.0127	6	3	73	7.6521	1.2298	1.957	2.8754	3.036	107.82	-4.052	-4.471	4.677	0.206	0.07232	-2.16	0.103	-3.871	-1.432
DEQ-DA-168-19	PdAg_1_9	1	-0.655756	0.137242	0.644125	0	0	0.0828923	432	212	150	0.0127	6	3	73	7.6521	1.2298	1.957	2.8754	3.036	107.82	-4.052	-4.471	4.677	0.206	0.07232	-2.16	0.103	-3.871	-1.432
DEQ-DA-168-19	PdAg_1_9	1	-0.658716	0.136948	0.647033	0	0	0.0834177	445.5	211	150	0.0127	6	3	73	7.6521	1.2298	1.957	2.8754	3.036	107.82	-4.052	-4.471	4.677	0.206	0.07232	-2.16	0.103	-3.871	-1.432
DEQ-DA-168-19	PdAg_1_9	1	-0.656952	0.13645	0.6453	0	0	0.0834308	459	210	150	0.0127	6	3	73	7.6521	1.2298	1.957	2.8754	3.036	107.82	-4.052	-4.471	4.677	0.206	0.07232	-2.16	0.103	-3.871	-1.432
DEQ-DA-168-19	PdAg_1_9	1	-0.655577	0.135597	0.643949	0	0	0.0835723	472.5	210	150	0.0127	6	3	73	7.6521	1.2298	1.957	2.8754	3.036	107.82	-4.052	-4.471	4.677	0.206	0.07232	-2.16	0.103	-3.871	-1.432
DEQ-DA-168-19	PdAg_1_9	1	-0.66359	0.135769	0.65182	0	0	0.0843254	486	209	150	0.0127	6	3	73	7.6521	1.2298	1.957	2.8754	3.036	107.82	-4.052	-4.471	4.677	0.206	0.07232	-2.16	0.103	-3.871	-1.432
DEQ-DA-168-19	PdAg_1_9	1	-0.660274	0.134946	0.648563	0	0	0.0841967	499.5	208	150	0.0127	6	3	73	7.6521	1.2298	1.957	2.8754	3.036	107.82	-4.052	-4.471	4.677	0.206	0.07232	-2.16	0.103	-3.871	-1.432
DEQ-DA-168-19	PdAg_1_9	1	-0.66207	0.134494	0.650327	0	0	0.0844617	513	208	150	0.0127	6	3	73	7.6521	1.2298	1.957	2.8754	3.036	107.82	-4.052	-4.471	4.677	0.206	0.07232	-2.16	0.103	-3.871	-1.432
DEQ-DA-168-19	PdAg_1_9	1	-0.658988	0.133809	0.6473	0	0	0.0844143	526.5	207	150	0.0127	6	3	73	7.6521	1.2298	1.957	2.8754	3.036	107.82	-4.052	-4.471	4.677	0.206	0.07232	-2.16	0.103	-3.871	-1.432
DEQ-DA-168-19	PdAg_1_9	1	-0.659227	0.133391	0.647535	0	0	0.0846307	540	206	150	0.0127	6	3	73	7.6521	1.2298	1.957	2.8754	3.036	107.82	-4.052	-4.471	4.677	0.206	0.07232	-2.16	0.103	-3.871	-1.432
DEQ-DA-168-19	PdAg_1_9	1	-0.661444	0.133045	0.649712	0	0	0.0848449	553.5	206	150	0.0127	6	3	73	7.6521	1.2298	1.957	2.8754	3.036	107.82	-4.052	-4.471	4.677	0.206	0.07232	-2.16	0.103	-3.871	-1.432
DEQ-DA-168-19	PdAg_1_9	1	-0.661388	0.132506	0.649658	0	0	0.0848572	567	205	150	0.0127	6	3	73	7.6521	1.2298	1.957	2.8754	3.036	107.82	-4.052	-4.471	4.677	0.206	0.07232	-2.16	0.103	-3.871	-1.432
DEQ-DA-168-19	PdAg_1_9	1	-0.658203	0.131945	0.646528	0	0	0.0848874	580.5	204	150	0.0127	6	3	73	7.6521	1.2298	1.957	2.8754	3.036	107.82	-4.052	-4.471	4.677	0.206	0.07232	-2.16	0.103	-3.871	-1.432
DEQ-DA-168-19	PdAg_1_9	1	-0.660387	0.13175	0.648674	0	0	0.0852154	594	204	150	0.0127	6	3	73	7.6521	1.2298	1.957	2.8754	3.036	107.82	-4.052	-4.471	4.677	0.206	0.07232	-2.16	0.103	-3.871	-1.432
DEQ-DA-168-19	PdAg_1_9	1	-0.666197	0.131732	0.654381	0	0	0.0853715	607.5	203	150	0.0127	6	3	73	7.6521	1.2298	1.957	2.8754	3.036	107.82	-4.052	-4.471	4.677	0.206	0.07232	-2.16	0.103	-3.871	-1.432
DEQ-DA-168-19	PdAg_1_9	1	-0.659873	0.131017	0.648169	0	0	0.0852923	621	202	150	0.0127	6	3	73	7.6521	1.2298	1.957	2.8754	3.036	107.82	-4.052	-4.471	4.677	0.206	0.07232	-2.16	0.103	-3.871	-1.432
DEQ-DA-168-19	PdAg_1_9	1	-0.661748	0.130746	0.650011	0	0	0.085494	634.5	202	150	0.0127	6	3	73	7.6521	1.2298	1.957	2.8754	3.036	107.82	-4.052	-4.471	4.677	0.206	0.07232	-2.16	0.103	-3.871	-1.432
DEQ-DA-168-19	PdAg_1_9	1	-0.662971	0.130352	0.651212	0	0	0.0856806	648	201	150	0.0127	6	3	73	7.6521	1.2298	1.957	2.8754	3.036	107.82	-4.052	-4.471	4.677	0.206	0.07232	-2.16	0.103	-3.871	-1.432
DEQ-DA-168-14	PdAg_1_5	0.317889	-0.144258	0.920105	0	0.0312129	0.445827	0	13.5	58.6	50	0.0136	6	4	78	7.70283	1.18033	1.975	2.86633	3.1	113.833	-4.26667	-4.705	4.90833	0.203333	0.0706667	-2.21333	0.0983333	-3.71833	-1.51333
DEQ-DA-168-14	PdAg_1_5	0.203609	-0.201161	1.01414	0	0.0678565	0.97062	0	27	67	50	0.0136	6	4	78	7.70283	1.18033	1.975	2.86633	3.1	113.833	-4.26667	-4.705	4.90833	0.203333	0.0706667	-2.21333	0.0983333	-3.71833	-1.51333
DEQ-DA-168-14	PdAg_1_5	1	0.0364961	0.899707	0	0.763644	-0.0358551	0	40.5	193	50	0.0136	6	4	78	7.70283	1.18033	1.975	2.86633	3.1	113.833	-4.26667	-4.705	4.90833	0.203333	0.0706667	-2.21333	0.0983333	-3.71833	-1.51333
DEQ-DA-168-14	PdAg_1_5	1	-0.00211009	0.892589	0	0.726519	0.00207302	0	54	189	50	0.0136	6	4	78	7.70283	1.18033	1.975	2.86633	3.1	113.833	-4.26667	-4.705	4.90833	0.203333	0.0706667	-2.21333	0.0983333	-3.71833	-1.51333
DEQ-DA-168-14	PdAg_1_5	1	-0.163844	0.911391	0	0.600473	0.160966	0	67.5	184	50	0.0136	6	4	78	7.70283	1.18033	1.975	2.86633	3.1	113.833	-4.26667	-4.705	4.90833	0.203333	0.0706667	-2.21333	0.0983333	-3.71833	-1.51333
DEQ-DA-168-14	PdAg_1_5	1	-0.236453	0.917335	0	0.538204	0.232299	0	81	180	50	0.0136	6	4	78	7.70283	1.18033	1.975	2.86633	3.1	113.833	-4.26667	-4.705	4.90833	0.203333	0.0706667	-2.21333	0.0983333	-3.71833	-1.51333
DEQ-DA-168-14	PdAg_1_5	1	-0.278373	0.921035	0	0.501592	0.273483	0	94.5	178	50	0.0136	6	4	78	7.70283	1.18033	1.975	2.86633	3.1	113.833	-4.26667	-4.705	4.90833	0.203333	0.0706667	-2.21333	0.0983333	-3.71833	-1.51333
DEQ-DA-168-14	PdAg_1_5	1	-0.288798	0.919919	0	0.488024	0.283725	0	108	177	50	0.0136	6	4	78	7.70283	1.18033	1.975	2.86633	3.1	113.833	-4.26667	-4.705	4.90833	0.203333	0.0706667	-2.21333	0.0983333	-3.71833	-1.51333
DEQ-DA-168-14	PdAg_1_5	1	-0.302293	0.919031	0	0.471612	0.296983	0	121.5	176	50	0.0136	6	4	78	7.70283	1.18033	1.975	2.86633	3.1	113.833	-4.26667	-4.705	4.90833	0.203333	0.0706667	-2.21333	0.0983333	-3.71833	-1.51333
DEQ-DA-168-14	PdAg_1_5	1	-0.327204	0.924121	0	0.454748	0.321457	0	135	174	50	0.0136	6	4	78	7.70283	1.18033	1.975	2.86633	3.1	113.833	-4.26667	-4.705	4.90833	0.203333	0.0706667	-2.21333	0.0983333	-3.71833	-1.51333
DEQ-DA-168-14	PdAg_1_5	1	-0.334299	0.924511	0	0.447482	0.328427	0	148.5	173	50	0.0136	6	4	78	7.70283	1.18033	1.975	2.86633	3.1	113.833	-4.26667	-4.705	4.90833	0.203333	0.0706667	-2.21333	0.0983333	-3.71833	-1.51333
DEQ-DA-168-14	PdAg_1_5	1	-0.333472	0.920878	0	0.440761	0.327615	0	162	172	50	0.0136	6	4	78	7.70283	1.18033	1.975	2.86633	3.1	113.833	-4.26667	-4.705	4.90833	0.203333	0.0706667	-2.21333	0.0983333	-3.71833	-1.51333
DEQ-DA-168-14	PdAg_1_5	1	-0.340223	0.923388	0	0.436667	0.334247	0	175.5	171	50	0.0136	6	4	78	7.70283	1.18033	1.975	2.86633	3.1	113.833	-4.26667	-4.705	4.90833	0.203333	0.0706667	-2.21333	0.0983333	-3.71833	-1.51333
DEQ-DA-168-14	PdAg_1_5	1	-0.347564	0.727909	0	0.0425804	0.341459	0	189	170	50	0.0136	6	4	78	7.70283	1.18033	1.975	2.86633	3.1	113.833	-4.26667	-4.705	4.90833	0.203333	0.0706667	-2.21333	0.0983333	-3.71833	-1.51333
DEQ-DA-168-14	PdAg_1_5	1	-0.350845	0.921457	0	0.422525	0.344682	0	202.5	169	50	0.0136	6	4	78	7.70283	1.18033	1.975	2.86633	3.1	113.833	-4.26667	-4.705	4.90833	0.203333	0.0706667	-2.21333	0.0983333	-3.71833	-1.51333
DEQ-DA-168-14	PdAg_1_5	1	-0.344367	0.918255	0	0.423256	0.338318	0	216	168	50	0.0136	6	4	78	7.70283	1.18033	1.975	2.86633	3.1	113.833	-4.26667	-4.705	4.90833	0.203333	0.0706667	-2.21333	0.0983333	-3.71833	-1.51333
DEQ-DA-168-14	PdAg_1_5	1	-0.360779	0.923912	0	0.416588	0.354442	0	229.5	168	50	0.0136	6	4	78	7.70283	1.18033	1.975	2.86633	3.1	113.833	-4.26667	-4.705	4.90833	0.203333	0.0706667	-2.21333	0.0983333	-3.71833	-1.51333
DEQ-DA-168-14	PdAg_1_5	1	-0.352073	0.919773	0	0.417646	0.345889	0	243	169	50	0.0136	6	4	78	7.70283	1.18033	1.975	2.86633	3.1	113.833	-4.26667	-4.705	4.90833	0.203333	0.0706667	-2.21333	0.0983333	-3.71833	-1.51333
DEQ-DA-168-14	PdAg_1_5	1	-0.358915	0.920342	0	0.41138	0.352611	0	256.5	168	50	0.0136	6	4	78	7.70283	1.18033	1.975	2.86633	3.1	113.833	-4.26667	-4.705	4.90833	0.203333	0.0706667	-2.21333	0.0983333	-3.71833	-1.51333
DEQ-DA-168-14	PdAg_1_5	1	-0.364445	0.92116	0	0.406747	0.358043	0	270	167	50	0.0136	6	4	78	7.70283	1.18033	1.975	2.86633	3.1	113.833	-4.26667	-4.705	4.90833	0.203333	0.0706667	-2.21333	0.0983333	-3.71833	-1.51333
DEQ-DA-168-14	PdAg_1_5	1	-0.370055	0.922198	0	0.40272	0.363555	0	283.5	167	50	0.0136	6	4	78	7.70283	1.18033	1.975	2.86633	3.1	113.833	-4.26667	-4.705	4.90833	0.203333	0.0706667	-2.21333	0.0983333	-3.71833	-1.51333
DEQ-DA-168-14	PdAg_1_5	1	-0.373237	0.921885	0	0.398298	0.366681	0	297	166	50	0.0136	6	4	78	7.70283	1.18033	1.975	2.86633	3.1	113.833	-4.26667	-4.705	4.90833	0.203333	0.0706667	-2.21333	0.0983333	-3.71833	-1.51333
DEQ-DA-168-14	PdAg_1_5	1	-0.378594	0.921384	0	0.391114	0.371944	0	310.5	165	50	0.0136	6	4	78	7.70283	1.18033	1.975	2.86633	3.1	113.833	-4.26667	-4.705	4.90833	0.203333	0.0706667	-2.21333	0.0983333	-3.71833	-1.51333
DEQ-DA-168-14	PdAg_1_5	1	-0.385504	0.921269	0	0.383671	0.378732	0	324	164	50	0.0136	6	4	78	7.70283	1.18033	1.975	2.86633	3.1	113.833	-4.26667	-4.705	4.90833	0.203333	0.0706667	-2.21333	0.0983333	-3.71833	-1.51333
DEQ-DA-168-14	PdAg_1_5	1	-0.400194	0.923	0	0.37154	0.393165	0	337.5	163	50	0.0136	6	4	78	7.70283	1.18033	1.975	2.86633	3.1	113.833	-4.26667	-4.705	4.90833	0.203333	0.0706667	-2.21333	0.0983333	-3.71833	-1.51333
DEQ-DA-168-14	PdAg_1_5	1	-0.413884	0.924519	0	0.359985	0.406614	0	351	162	50	0.0136	6	4	78	7.70283	1.18033	1.975	2.86633	3.1	113.833	-4.26667	-4.705	4.90833	0.203333	0.0706667	-2.21333	0.0983333	-3.71833	-1.51333
DEQ-DA-168-14	PdAg_1_5	1	-0.426742	0.92678	0	0.350553	0.419246	0	364.5	161	50	0.0136	6	4	78	7.70283	1.18033	1.975	2.86633	3.1	113.833	-4.26667	-4.705	4.90833	0.203333	0.0706667	-2.21333	0.0983333	-3.71833	-1.51333
DEQ-DA-168-14	PdAg_1_5	1	-0.432567	0.925838	0	0.342398	0.424969	0	378	160	50	0.0136	6	4	78	7.70283	1.18033	1.975	2.86633	3.1	113.833	-4.26667	-4.705	4.90833	0.203333	0.0706667	-2.21333	0.0983333	-3.71833	-1.51333
DEQ-DA-168-14	PdAg_1_5	1	-0.44081	0.927341	0	0.336208	0.433067	0	391.5	159	50	0.0136	6	4	78	7.70283	1.18033	1.975	2.86633	3.1	113.833	-4.26667	-4.705	4.90833	0.203333	0.0706667	-2.21333	0.0983333	-3.71833	-1.51333
DEQ-DA-168-14	PdAg_1_5	1	-0.443387	0.928929	0	0.336368	0.435599	0	405	158	50	0.0136	6	4	78	7.70283	1.18033	1.975	2.86633	3.1	113.833	-4.26667	-4.705	4.90833	0.203333	0.0706667	-2.21333	0.0983333	-3.71833	-1.51333
DEQ-DA-168-14	PdAg_1_5	1	-0.445978	0.928083	0	0.331495	0.438145	0	418.5	157	50	0.0136	6	4	78	7.70283	1.18033	1.975	2.86633	3.1	113.833	-4.26667	-4.705	4.90833	0.203333	0.0706667	-2.21333	0.0983333	-3.71833	-1.51333
DEQ-DA-168-14	PdAg_1_5	1	-0.448918	0.928442	0	0.328342	0.441033	0	432	157	50	0.0136	6	4	78	7.70283	1.18033	1.975	2.86633	3.1	113.833	-4.26667	-4.705	4.90833	0.203333	0.0706667	-2.21333	0.0983333	-3.71833	-1.51333
DEQ-DA-168-14	PdAg_1_5	1	-0.451518	0.930508	0	0.329457	0.443587	0	445.5	156	50	0.0136	6	4	78	7.70283	1.18033	1.975	2.86633	3.1	113.833	-4.26667	-4.705	4.90833	0.203333	0.0706667	-2.21333	0.0983333	-3.71833	-1.51333
DEQ-DA-168-14	PdAg_1_5	1	-0.453047	0.931738	0	0.329928	0.445089	0	459	156	50	0.0136	6	4	78	7.70283	1.18033	1.975	2.86633	3.1	113.833	-4.26667	-4.705	4.90833	0.203333	0.0706667	-2.21333	0.0983333	-3.71833	-1.51333
DEQ-DA-168-14	PdAg_1_5	1	-0.447192	0.927929	0	0.328248	0.439337	0	472.5	156	50	0.0136	6	4	78	7.70283	1.18033	1.975	2.86633	3.1	113.833	-4.26667	-4.705	4.90833	0.203333	0.0706667	-2.21333	0.0983333	-3.71833	-1.51333
DEQ-DA-168-14	PdAg_1_5	1	-0.457194	0.932065	0	0.325843	0.449163	0	486	155	50	0.0136	6	4	78	7.70283	1.18033	1.975	2.86633	3.1	113.833	-4.26667	-4.705	4.90833	0.203333	0.0706667	-2.21333	0.0983333	-3.71833	-1.51333
DEQ-DA-168-14	PdAg_1_5	1	-0.455263	0.930625	0	0.324896	0.447266	0	499.5	155	50	0.0136	6	4	78	7.70283	1.18033	1.975	2.86633	3.1	113.833	-4.26667	-4.705	4.90833	0.203333	0.0706667	-2.21333	0.0983333	-3.71833	-1.51333
DEQ-DA-168-14	PdAg_1_5	1	-0.457178	0.929962	0	0.32121	0.449148	0	513	154	50	0.0136	6	4	78	7.70283	1.18033	1.975	2.86633	3.1	113.833	-4.26667	-4.705	4.90833	0.203333	0.0706667	-2.21333	0.0983333	-3.71833	-1.51333
DEQ-DA-168-14	PdAg_1_5	1	-0.462329	0.932056	0	0.320046	0.454208	0	526.5	154	50	0.0136	6	4	78	7.70283	1.18033	1.975	2.86633	3.1	113.833	-4.26667	-4.705	4.90833	0.203333	0.0706667	-2.21333	0.0983333	-3.71833	-1.51333
DEQ-DA-168-14	PdAg_1_5	1	-0.446909	0.92061	0	0.313989	0.439059	0	540	153	50	0.0136	6	4	78	7.70283	1.18033	1.975	2.86633	3.1	113.833	-4.26667	-4.705	4.90833	0.203333	0.0706667	-2.21333	0.0983333	-3.71833	-1.51333
DEQ-DA-168-14	PdAg_1_5	1	-0.471082	0.932937	0	0.312581	0.462807	0	553.5	152	50	0.0136	6	4	78	7.70283	1.18033	1.975	2.86633	3.1	113.833	-4.26667	-4.705	4.90833	0.203333	0.0706667	-2.21333	0.0983333	-3.71833	-1.51333
DEQ-DA-168-14	PdAg_1_5	1	-0.475195	0.930426	0	0.308816	0.466848	0	567	152	50	0.0136	6	4	78	7.70283	1.18033	1.975	2.86633	3.1	113.833	-4.26667	-4.705	4.90833	0.203333	0.0706667	-2.21333	0.0983333	-3.71833	-1.51333
DEQ-DA-168-14	PdAg_1_5	1	-0.481878	0.931265	0	0.303357	0.473414	0	580.5	151	50	0.0136	6	4	78	7.70283	1.18033	1.975	2.86633	3.1	113.833	-4.26667	-4.705	4.90833	0.203333	0.0706667	-2.21333	0.0983333	-3.71833	-1.51333
DEQ-DA-168-14	PdAg_1_5	1	-0.484349	0.930751	0	0.299787	0.475841	0	594	150	50	0.0136	6	4	78	7.70283	1.18033	1.975	2.86633	3.1	113.833	-4.26667	-4.705	4.90833	0.203333	0.0706667	-2.21333	0.0983333	-3.71833	-1.51333
DEQ-DA-168-14	PdAg_1_5	1	-0.491396	0.932017	0	0.294626	0.482765	0	607.5	149	50	0.0136	6	4	78	7.70283	1.18033	1.975	2.86633	3.1	113.833	-4.26667	-4.705	4.90833	0.203333	0.0706667	-2.21333	0.0983333	-3.71833	-1.51333
DEQ-DA-168-14	PdAg_1_5	1	-0.495028	0.932433	0	0.291635	0.486333	0	621	149	50	0.0136	6	4	78	7.70283	1.18033	1.975	2.86633	3.1	113.833	-4.26667	-4.705	4.90833	0.203333	0.0706667	-2.21333	0.0983333	-3.71833	-1.51333
DEQ-DA-168-14	PdAg_1_5	1	-0.500593	0.932377	0	0.2854	0.4918	0	634.5	148	50	0.0136	6	4	78	7.70283	1.18033	1.975	2.86633	3.1	113.833	-4.26667	-4.705	4.90833	0.203333	0.0706667	-2.21333	0.0983333	-3.71833	-1.51333
DEQ-DA-168-14	PdAg_1_5	1	-0.505747	0.933455	0	0.282061	0.496864	0	648	148	50	0.0136	6	4	78	7.70283	1.18033	1.975	2.86633	3.1	113.833	-4.26667	-4.705	4.90833	0.203333	0.0706667	-2.21333	0.0983333	-3.71833	-1.51333
DEQ-DA-168-14	PdAg_1_5	1	-0.507847	0.933752	0	0.280185	0.498927	0	661.5	147	50	0.0136	6	4	78	7.70283	1.18033	1.975	2.86633	3.1	113.833	-4.26667	-4.705	4.90833	0.203333	0.0706667	-2.21333	0.0983333	-3.71833	-1.51333
DEQ-DA-168-14	PdAg_1_5	1	-0.517295	0.936779	0	0.276166	0.508208	0	675	147	50	0.0136	6	4	78	7.70283	1.18033	1.975	2.86633	3.1	113.833	-4.26667	-4.705	4.90833	0.203333	0.0706667	-2.21333	0.0983333	-3.71833	-1.51333
DEQ-DA-168-14	PdAg_1_5	1	-0.519085	0.934955	0	0.270914	0.509967	0	688.5	146	50	0.0136	6	4	78	7.70283	1.18033	1.975	2.86633	3.1	113.833	-4.26667	-4.705	4.90833	0.203333	0.0706667	-2.21333	0.0983333	-3.71833	-1.51333
DEQ-DA-168-14	PdAg_1_5	1	-0.526522	0.937174	0	0.267193	0.517273	0	702	145	50	0.0136	6	4	78	7.70283	1.18033	1.975	2.86633	3.1	113.833	-4.26667	-4.705	4.90833	0.203333	0.0706667	-2.21333	0.0983333	-3.71833	-1.51333
DEQ-DA-168-14	PdAg_1_5	1	-0.529088	0.936855	0	0.263894	0.519795	0	715.5	144	50	0.0136	6	4	78	7.70283	1.18033	1.975	2.86633	3.1	113.833	-4.26667	-4.705	4.90833	0.203333	0.0706667	-2.21333	0.0983333	-3.71833	-1.51333
DEQ-DA-168-14	PdAg_1_5	1	-0.535639	0.937429	0	0.258054	0.52623	0	729	144	50	0.0136	6	4	78	7.70283	1.18033	1.975	2.86633	3.1	113.833	-4.26667	-4.705	4.90833	0.203333	0.0706667	-2.21333	0.0983333	-3.71833	-1.51333
DEQ-DA-168-14	PdAg_1_5	1	-0.537844	0.936803	0	0.254663	0.528397	0	742.5	143	50	0.0136	6	4	78	7.70283	1.18033	1.975	2.86633	3.1	113.833	-4.26667	-4.705	4.90833	0.203333	0.0706667	-2.21333	0.0983333	-3.71833	-1.51333
DEQ-DA-168-14	PdAg_1_5	1	-0.553864	0.944103	0	0.252893	0.544135	0	756	143	50	0.0136	6	4	78	7.70283	1.18033	1.975	2.86633	3.1	113.833	-4.26667	-4.705	4.90833	0.203333	0.0706667	-2.21333	0.0983333	-3.71833	-1.51333
DEQ-DA-168-14	PdAg_1_5	1	-0.550296	0.939673	0	0.247474	0.54063	0	769.5	142	50	0.0136	6	4	78	7.70283	1.18033	1.975	2.86633	3.1	113.833	-4.26667	-4.705	4.90833	0.203333	0.0706667	-2.21333	0.0983333	-3.71833	-1.51333
DEQ-DA-168-14	PdAg_1_5	1	-0.556206	0.94086	0	0.243507	0.546436	0	783	141	50	0.0136	6	4	78	7.70283	1.18033	1.975	2.86633	3.1	113.833	-4.26667	-4.705	4.90833	0.203333	0.0706667	-2.21333	0.0983333	-3.71833	-1.51333
DEQ-DA-168-14	PdAg_1_5	1	-0.557324	0.939627	0	0.240029	0.547535	0	796.5	140	50	0.0136	6	4	78	7.70283	1.18033	1.975	2.86633	3.1	113.833	-4.26667	-4.705	4.90833	0.203333	0.0706667	-2.21333	0.0983333	-3.71833	-1.51333
DEQ-DA-168-14	PdAg_1_5	1	-0.565305	0.941457	0	0.234991	0.555376	0	810	140	50	0.0136	6	4	78	7.70283	1.18033	1.975	2.86633	3.1	113.833	-4.26667	-4.705	4.90833	0.203333	0.0706667	-2.21333	0.0983333	-3.71833	-1.51333
DEQ-DA-168-14	PdAg_1_5	1	-0.570064	0.942567	0	0.232126	0.560051	0	823.5	139	50	0.0136	6	4	78	7.70283	1.18033	1.975	2.86633	3.1	113.833	-4.26667	-4.705	4.90833	0.203333	0.0706667	-2.21333	0.0983333	-3.71833	-1.51333
DEQ-DA-168-14	PdAg_1_5	1	-0.572647	0.94219	0	0.228531	0.562588	0	837	139	50	0.0136	6	4	78	7.70283	1.18033	1.975	2.86633	3.1	113.833	-4.26667	-4.705	4.90833	0.203333	0.0706667	-2.21333	0.0983333	-3.71833	-1.51333
DEQ-DA-168-14	PdAg_1_5	1	-0.576567	0.942651	0	0.225125	0.566439	0	850.5	138	50	0.0136	6	4	78	7.70283	1.18033	1.975	2.86633	3.1	113.833	-4.26667	-4.705	4.90833	0.203333	0.0706667	-2.21333	0.0983333	-3.71833	-1.51333
DEQ-DA-168-14	PdAg_1_5	1	-0.582648	0.943322	0	0.219606	0.572413	0	864	137	50	0.0136	6	4	78	7.70283	1.18033	1.975	2.86633	3.1	113.833	-4.26667	-4.705	4.90833	0.203333	0.0706667	-2.21333	0.0983333	-3.71833	-1.51333
DEQ-DA-168-14	PdAg_1_5	1	-0.585272	0.94386	0	0.217851	0.574992	0	877.5	136	50	0.0136	6	4	78	7.70283	1.18033	1.975	2.86633	3.1	113.833	-4.26667	-4.705	4.90833	0.203333	0.0706667	-2.21333	0.0983333	-3.71833	-1.51333
DEQ-DA-168-14	PdAg_1_5	1	-0.593143	0.945613	0	0.212672	0.582725	0	891	134	50	0.0136	6	4	78	7.70283	1.18033	1.975	2.86633	3.1	113.833	-4.26667	-4.705	4.90833	0.203333	0.0706667	-2.21333	0.0983333	-3.71833	-1.51333
DEQ-DA-168-14	PdAg_1_5	1	-0.240541	0.577064	0.237496	0	0	0.0573749	13.5	225	100	0.0136	6	4	78	7.70283	1.18033	1.975	2.86633	3.1	113.833	-4.26667	-4.705	4.90833	0.203333	0.0706667	-2.21333	0.0983333	-3.71833	-1.51333
DEQ-DA-168-14	PdAg_1_5	1	-0.487036	0.329354	0.48087	0	0	0.0554097	27	216	100	0.0136	6	4	78	7.70283	1.18033	1.975	2.86633	3.1	113.833	-4.26667	-4.705	4.90833	0.203333	0.0706667	-2.21333	0.0983333	-3.71833	-1.51333
DEQ-DA-168-14	PdAg_1_5	1	-0.522102	0.256534	0.515491	0	0	0.0605068	40.5	210	100	0.0136	6	4	78	7.70283	1.18033	1.975	2.86633	3.1	113.833	-4.26667	-4.705	4.90833	0.203333	0.0706667	-2.21333	0.0983333	-3.71833	-1.51333
DEQ-DA-168-14	PdAg_1_5	1	-0.543683	0.239821	0.536799	0	0	0.0636913	54	208	100	0.0136	6	4	78	7.70283	1.18033	1.975	2.86633	3.1	113.833	-4.26667	-4.705	4.90833	0.203333	0.0706667	-2.21333	0.0983333	-3.71833	-1.51333
DEQ-DA-168-14	PdAg_1_5	1	-0.549265	0.230304	0.542311	0	0	0.0660327	67.5	207	100	0.0136	6	4	78	7.70283	1.18033	1.975	2.86633	3.1	113.833	-4.26667	-4.705	4.90833	0.203333	0.0706667	-2.21333	0.0983333	-3.71833	-1.51333
DEQ-DA-168-14	PdAg_1_5	1	-0.557148	0.226168	0.550094	0	0	0.0678344	81	207	100	0.0136	6	4	78	7.70283	1.18033	1.975	2.86633	3.1	113.833	-4.26667	-4.705	4.90833	0.203333	0.0706667	-2.21333	0.0983333	-3.71833	-1.51333
DEQ-DA-168-14	PdAg_1_5	1	-0.571803	0.223688	0.564563	0	0	0.0697851	94.5	206	100	0.0136	6	4	78	7.70283	1.18033	1.975	2.86633	3.1	113.833	-4.26667	-4.705	4.90833	0.203333	0.0706667	-2.21333	0.0983333	-3.71833	-1.51333
DEQ-DA-168-14	PdAg_1_5	1	-0.562912	0.219537	0.555785	0	0	0.0705905	108	205	100	0.0136	6	4	78	7.70283	1.18033	1.975	2.86633	3.1	113.833	-4.26667	-4.705	4.90833	0.203333	0.0706667	-2.21333	0.0983333	-3.71833	-1.51333
DEQ-DA-168-14	PdAg_1_5	1	-0.56545	0.216459	0.558291	0	0	0.071956	121.5	204	100	0.0136	6	4	78	7.70283	1.18033	1.975	2.86633	3.1	113.833	-4.26667	-4.705	4.90833	0.203333	0.0706667	-2.21333	0.0983333	-3.71833	-1.51333
DEQ-DA-168-14	PdAg_1_5	1	-0.563686	0.21415	0.556549	0	0	0.0723616	135	203	100	0.0136	6	4	78	7.70283	1.18033	1.975	2.86633	3.1	113.833	-4.26667	-4.705	4.90833	0.203333	0.0706667	-2.21333	0.0983333	-3.71833	-1.51333
DEQ-DA-168-14	PdAg_1_5	1	-0.567027	0.21211	0.559848	0	0	0.0734251	148.5	202	100	0.0136	6	4	78	7.70283	1.18033	1.975	2.86633	3.1	113.833	-4.26667	-4.705	4.90833	0.203333	0.0706667	-2.21333	0.0983333	-3.71833	-1.51333
DEQ-DA-168-14	PdAg_1_5	1	-0.564718	0.209904	0.557569	0	0	0.0739665	162	201	100	0.0136	6	4	78	7.70283	1.18033	1.975	2.86633	3.1	113.833	-4.26667	-4.705	4.90833	0.203333	0.0706667	-2.21333	0.0983333	-3.71833	-1.51333
DEQ-DA-168-14	PdAg_1_5	1	-0.567444	0.207455	0.560259	0	0	0.0747998	175.5	200	100	0.0136	6	4	78	7.70283	1.18033	1.975	2.86633	3.1	113.833	-4.26667	-4.705	4.90833	0.203333	0.0706667	-2.21333	0.0983333	-3.71833	-1.51333
DEQ-DA-168-14	PdAg_1_5	1	-0.565301	0.205086	0.558144	0	0	0.0751108	189	199	100	0.0136	6	4	78	7.70283	1.18033	1.975	2.86633	3.1	113.833	-4.26667	-4.705	4.90833	0.203333	0.0706667	-2.21333	0.0983333	-3.71833	-1.51333
DEQ-DA-168-14	PdAg_1_5	1	-0.564465	0.203836	0.557318	0	0	0.0753406	202.5	198	100	0.0136	6	4	78	7.70283	1.18033	1.975	2.86633	3.1	113.833	-4.26667	-4.705	4.90833	0.203333	0.0706667	-2.21333	0.0983333	-3.71833	-1.51333
DEQ-DA-168-14	PdAg_1_5	1	-0.56514	0.202447	0.557984	0	0	0.0758103	216	197	100	0.0136	6	4	78	7.70283	1.18033	1.975	2.86633	3.1	113.833	-4.26667	-4.705	4.90833	0.203333	0.0706667	-2.21333	0.0983333	-3.71833	-1.51333
DEQ-DA-168-14	PdAg_1_5	1	-0.571238	0.201348	0.564005	0	0	0.0762525	229.5	196	100	0.0136	6	4	78	7.70283	1.18033	1.975	2.86633	3.1	113.833	-4.26667	-4.705	4.90833	0.203333	0.0706667	-2.21333	0.0983333	-3.71833	-1.51333
DEQ-DA-168-14	PdAg_1_5	1	-0.574367	0.200027	0.567095	0	0	0.0766215	243	195	100	0.0136	6	4	78	7.70283	1.18033	1.975	2.86633	3.1	113.833	-4.26667	-4.705	4.90833	0.203333	0.0706667	-2.21333	0.0983333	-3.71833	-1.51333
DEQ-DA-168-14	PdAg_1_5	1	-0.569155	0.197308	0.561949	0	0	0.0765245	256.5	194	100	0.0136	6	4	78	7.70283	1.18033	1.975	2.86633	3.1	113.833	-4.26667	-4.705	4.90833	0.203333	0.0706667	-2.21333	0.0983333	-3.71833	-1.51333
DEQ-DA-168-14	PdAg_1_5	1	-0.571421	0.196985	0.564186	0	0	0.0768529	270	193	100	0.0136	6	4	78	7.70283	1.18033	1.975	2.86633	3.1	113.833	-4.26667	-4.705	4.90833	0.203333	0.0706667	-2.21333	0.0983333	-3.71833	-1.51333
DEQ-DA-168-14	PdAg_1_5	1	-0.57956	0.196344	0.572222	0	0	0.0777513	283.5	192	100	0.0136	6	4	78	7.70283	1.18033	1.975	2.86633	3.1	113.833	-4.26667	-4.705	4.90833	0.203333	0.0706667	-2.21333	0.0983333	-3.71833	-1.51333
DEQ-DA-168-14	PdAg_1_5	1	-0.575415	0.194068	0.568129	0	0	0.0778266	297	191	100	0.0136	6	4	78	7.70283	1.18033	1.975	2.86633	3.1	113.833	-4.26667	-4.705	4.90833	0.203333	0.0706667	-2.21333	0.0983333	-3.71833	-1.51333
DEQ-DA-168-14	PdAg_1_5	1	-0.576112	0.192626	0.568818	0	0	0.0782757	310.5	190	100	0.0136	6	4	78	7.70283	1.18033	1.975	2.86633	3.1	113.833	-4.26667	-4.705	4.90833	0.203333	0.0706667	-2.21333	0.0983333	-3.71833	-1.51333
DEQ-DA-168-14	PdAg_1_5	1	-0.574177	0.190551	0.566907	0	0	0.0786334	324	189	100	0.0136	6	4	78	7.70283	1.18033	1.975	2.86633	3.1	113.833	-4.26667	-4.705	4.90833	0.203333	0.0706667	-2.21333	0.0983333	-3.71833	-1.51333
DEQ-DA-168-14	PdAg_1_5	1	-0.57863	0.189119	0.571304	0	0	0.0793589	337.5	188	100	0.0136	6	4	78	7.70283	1.18033	1.975	2.86633	3.1	113.833	-4.26667	-4.705	4.90833	0.203333	0.0706667	-2.21333	0.0983333	-3.71833	-1.51333
DEQ-DA-168-14	PdAg_1_5	1	-0.579971	0.187744	0.572628	0	0	0.0799837	351	187	100	0.0136	6	4	78	7.70283	1.18033	1.975	2.86633	3.1	113.833	-4.26667	-4.705	4.90833	0.203333	0.0706667	-2.21333	0.0983333	-3.71833	-1.51333
DEQ-DA-168-14	PdAg_1_5	1	-0.583	0.186445	0.575618	0	0	0.0807332	364.5	187	100	0.0136	6	4	78	7.70283	1.18033	1.975	2.86633	3.1	113.833	-4.26667	-4.705	4.90833	0.203333	0.0706667	-2.21333	0.0983333	-3.71833	-1.51333
DEQ-DA-168-14	PdAg_1_5	1	-0.582185	0.184876	0.574814	0	0	0.081187	378	186	100	0.0136	6	4	78	7.70283	1.18033	1.975	2.86633	3.1	113.833	-4.26667	-4.705	4.90833	0.203333	0.0706667	-2.21333	0.0983333	-3.71833	-1.51333
DEQ-DA-168-14	PdAg_1_5	1	-0.588986	0.184652	0.581529	0	0	0.082324	391.5	185	100	0.0136	6	4	78	7.70283	1.18033	1.975	2.86633	3.1	113.833	-4.26667	-4.705	4.90833	0.203333	0.0706667	-2.21333	0.0983333	-3.71833	-1.51333
DEQ-DA-168-14	PdAg_1_5	1	-0.592018	0.184936	0.584523	0	0	0.0831175	405	185	100	0.0136	6	4	78	7.70283	1.18033	1.975	2.86633	3.1	113.833	-4.26667	-4.705	4.90833	0.203333	0.0706667	-2.21333	0.0983333	-3.71833	-1.51333
DEQ-DA-168-14	PdAg_1_5	1	-0.604457	0.184917	0.596804	0	0	0.0843939	418.5	186	100	0.0136	6	4	78	7.70283	1.18033	1.975	2.86633	3.1	113.833	-4.26667	-4.705	4.90833	0.203333	0.0706667	-2.21333	0.0983333	-3.71833	-1.51333
DEQ-DA-168-14	PdAg_1_5	1	-0.607597	0.180781	0.599905	0	0	0.085363	432	185	100	0.0136	6	4	78	7.70283	1.18033	1.975	2.86633	3.1	113.833	-4.26667	-4.705	4.90833	0.203333	0.0706667	-2.21333	0.0983333	-3.71833	-1.51333
DEQ-DA-168-14	PdAg_1_5	1	-0.608009	0.1754	0.600311	0	0	0.0857562	445.5	184	100	0.0136	6	4	78	7.70283	1.18033	1.975	2.86633	3.1	113.833	-4.26667	-4.705	4.90833	0.203333	0.0706667	-2.21333	0.0983333	-3.71833	-1.51333
DEQ-DA-168-14	PdAg_1_5	1	-0.610345	0.17041	0.602617	0	0	0.0862421	459	183	100	0.0136	6	4	78	7.70283	1.18033	1.975	2.86633	3.1	113.833	-4.26667	-4.705	4.90833	0.203333	0.0706667	-2.21333	0.0983333	-3.71833	-1.51333
DEQ-DA-168-14	PdAg_1_5	1	-0.61754	0.166989	0.609721	0	0	0.0870672	472.5	182	100	0.0136	6	4	78	7.70283	1.18033	1.975	2.86633	3.1	113.833	-4.26667	-4.705	4.90833	0.203333	0.0706667	-2.21333	0.0983333	-3.71833	-1.51333
DEQ-DA-168-14	PdAg_1_5	1	-0.620832	0.163892	0.612972	0	0	0.0873741	486	181	100	0.0136	6	4	78	7.70283	1.18033	1.975	2.86633	3.1	113.833	-4.26667	-4.705	4.90833	0.203333	0.0706667	-2.21333	0.0983333	-3.71833	-1.51333
DEQ-DA-168-14	PdAg_1_5	1	-0.629587	0.16155	0.621615	0	0	0.0878439	499.5	180	100	0.0136	6	4	78	7.70283	1.18033	1.975	2.86633	3.1	113.833	-4.26667	-4.705	4.90833	0.203333	0.0706667	-2.21333	0.0983333	-3.71833	-1.51333
DEQ-DA-168-14	PdAg_1_5	1	-0.629572	0.158844	0.621601	0	0	0.0878508	513	179	100	0.0136	6	4	78	7.70283	1.18033	1.975	2.86633	3.1	113.833	-4.26667	-4.705	4.90833	0.203333	0.0706667	-2.21333	0.0983333	-3.71833	-1.51333
DEQ-DA-168-14	PdAg_1_5	1	-0.637653	0.155812	0.62958	0	0	0.0881873	526.5	177	100	0.0136	6	4	78	7.70283	1.18033	1.975	2.86633	3.1	113.833	-4.26667	-4.705	4.90833	0.203333	0.0706667	-2.21333	0.0983333	-3.71833	-1.51333
DEQ-DA-168-14	PdAg_1_5	1	-0.281043	0.340992	0.279255	0	0	0.0383617	13.5	212	150	0.0136	6	4	78	7.70283	1.18033	1.975	2.86633	3.1	113.833	-4.26667	-4.705	4.90833	0.203333	0.0706667	-2.21333	0.0983333	-3.71833	-1.51333
DEQ-DA-168-14	PdAg_1_5	1	-0.639835	0.242571	0.635765	0	0	0.0462922	27	232	150	0.0136	6	4	78	7.70283	1.18033	1.975	2.86633	3.1	113.833	-4.26667	-4.705	4.90833	0.203333	0.0706667	-2.21333	0.0983333	-3.71833	-1.51333
DEQ-DA-168-14	PdAg_1_5	1	-0.645051	0.19699	0.640948	0	0	0.0490087	40.5	229	150	0.0136	6	4	78	7.70283	1.18033	1.975	2.86633	3.1	113.833	-4.26667	-4.705	4.90833	0.203333	0.0706667	-2.21333	0.0983333	-3.71833	-1.51333
DEQ-DA-168-14	PdAg_1_5	1	-0.655713	0.182449	0.651541	0	0	0.0528104	54	228	150	0.0136	6	4	78	7.70283	1.18033	1.975	2.86633	3.1	113.833	-4.26667	-4.705	4.90833	0.203333	0.0706667	-2.21333	0.0983333	-3.71833	-1.51333
DEQ-DA-168-14	PdAg_1_5	1	-0.647261	0.175578	0.643143	0	0	0.0556164	67.5	228	150	0.0136	6	4	78	7.70283	1.18033	1.975	2.86633	3.1	113.833	-4.26667	-4.705	4.90833	0.203333	0.0706667	-2.21333	0.0983333	-3.71833	-1.51333
DEQ-DA-168-14	PdAg_1_5	1	-0.646565	0.171898	0.642452	0	0	0.0585639	81	228	150	0.0136	6	4	78	7.70283	1.18033	1.975	2.86633	3.1	113.833	-4.26667	-4.705	4.90833	0.203333	0.0706667	-2.21333	0.0983333	-3.71833	-1.51333
DEQ-DA-168-14	PdAg_1_5	1	-0.643816	0.170167	0.639721	0	0	0.0613526	94.5	228	150	0.0136	6	4	78	7.70283	1.18033	1.975	2.86633	3.1	113.833	-4.26667	-4.705	4.90833	0.203333	0.0706667	-2.21333	0.0983333	-3.71833	-1.51333
DEQ-DA-168-14	PdAg_1_5	1	-0.643252	0.168501	0.63916	0	0	0.0639392	108	229	150	0.0136	6	4	78	7.70283	1.18033	1.975	2.86633	3.1	113.833	-4.26667	-4.705	4.90833	0.203333	0.0706667	-2.21333	0.0983333	-3.71833	-1.51333
DEQ-DA-168-14	PdAg_1_5	1	-0.647781	0.167316	0.64366	0	0	0.065721	121.5	229	150	0.0136	6	4	78	7.70283	1.18033	1.975	2.86633	3.1	113.833	-4.26667	-4.705	4.90833	0.203333	0.0706667	-2.21333	0.0983333	-3.71833	-1.51333
DEQ-DA-168-14	PdAg_1_5	1	-0.645617	0.165826	0.64151	0	0	0.0672049	135	228	150	0.0136	6	4	78	7.70283	1.18033	1.975	2.86633	3.1	113.833	-4.26667	-4.705	4.90833	0.203333	0.0706667	-2.21333	0.0983333	-3.71833	-1.51333
DEQ-DA-168-14	PdAg_1_5	1	-0.644678	0.165024	0.640576	0	0	0.0685828	148.5	228	150	0.0136	6	4	78	7.70283	1.18033	1.975	2.86633	3.1	113.833	-4.26667	-4.705	4.90833	0.203333	0.0706667	-2.21333	0.0983333	-3.71833	-1.51333
DEQ-DA-168-14	PdAg_1_5	1	-0.643418	0.163915	0.639325	0	0	0.0696886	162	228	150	0.0136	6	4	78	7.70283	1.18033	1.975	2.86633	3.1	113.833	-4.26667	-4.705	4.90833	0.203333	0.0706667	-2.21333	0.0983333	-3.71833	-1.51333
DEQ-DA-168-14	PdAg_1_5	1	-0.635051	0.161382	0.631012	0	0	0.0704089	175.5	228	150	0.0136	6	4	78	7.70283	1.18033	1.975	2.86633	3.1	113.833	-4.26667	-4.705	4.90833	0.203333	0.0706667	-2.21333	0.0983333	-3.71833	-1.51333
DEQ-DA-168-14	PdAg_1_5	1	-0.631695	0.159873	0.627677	0	0	0.0713122	189	227	150	0.0136	6	4	78	7.70283	1.18033	1.975	2.86633	3.1	113.833	-4.26667	-4.705	4.90833	0.203333	0.0706667	-2.21333	0.0983333	-3.71833	-1.51333
DEQ-DA-168-14	PdAg_1_5	1	-0.638079	0.159729	0.634019	0	0	0.0722309	202.5	227	150	0.0136	6	4	78	7.70283	1.18033	1.975	2.86633	3.1	113.833	-4.26667	-4.705	4.90833	0.203333	0.0706667	-2.21333	0.0983333	-3.71833	-1.51333
DEQ-DA-168-14	PdAg_1_5	1	-0.644163	0.159552	0.640065	0	0	0.0731826	216	226	150	0.0136	6	4	78	7.70283	1.18033	1.975	2.86633	3.1	113.833	-4.26667	-4.705	4.90833	0.203333	0.0706667	-2.21333	0.0983333	-3.71833	-1.51333
DEQ-DA-168-14	PdAg_1_5	1	-0.630037	0.15737	0.626029	0	0	0.0729433	229.5	225	150	0.0136	6	4	78	7.70283	1.18033	1.975	2.86633	3.1	113.833	-4.26667	-4.705	4.90833	0.203333	0.0706667	-2.21333	0.0983333	-3.71833	-1.51333
DEQ-DA-168-14	PdAg_1_5	1	-0.616925	0.157803	0.613	0	0	0.073967	243	224	150	0.0136	6	4	78	7.70283	1.18033	1.975	2.86633	3.1	113.833	-4.26667	-4.705	4.90833	0.203333	0.0706667	-2.21333	0.0983333	-3.71833	-1.51333
DEQ-DA-168-14	PdAg_1_5	1	-0.63478	0.155824	0.630742	0	0	0.0739789	256.5	224	150	0.0136	6	4	78	7.70283	1.18033	1.975	2.86633	3.1	113.833	-4.26667	-4.705	4.90833	0.203333	0.0706667	-2.21333	0.0983333	-3.71833	-1.51333
DEQ-DA-168-14	PdAg_1_5	1	-0.637926	0.155249	0.633868	0	0	0.0739146	270	223	150	0.0136	6	4	78	7.70283	1.18033	1.975	2.86633	3.1	113.833	-4.26667	-4.705	4.90833	0.203333	0.0706667	-2.21333	0.0983333	-3.71833	-1.51333
DEQ-DA-168-14	PdAg_1_5	1	-0.641975	0.154545	0.637891	0	0	0.0740153	283.5	222	150	0.0136	6	4	78	7.70283	1.18033	1.975	2.86633	3.1	113.833	-4.26667	-4.705	4.90833	0.203333	0.0706667	-2.21333	0.0983333	-3.71833	-1.51333
DEQ-DA-168-14	PdAg_1_5	1	-0.637759	0.153813	0.633702	0	0	0.0736517	297	221	150	0.0136	6	4	78	7.70283	1.18033	1.975	2.86633	3.1	113.833	-4.26667	-4.705	4.90833	0.203333	0.0706667	-2.21333	0.0983333	-3.71833	-1.51333
DEQ-DA-168-14	PdAg_1_5	1	-0.641917	0.15347	0.637833	0	0	0.0736231	310.5	220	150	0.0136	6	4	78	7.70283	1.18033	1.975	2.86633	3.1	113.833	-4.26667	-4.705	4.90833	0.203333	0.0706667	-2.21333	0.0983333	-3.71833	-1.51333
DEQ-DA-168-14	PdAg_1_5	1	-0.646041	0.15295	0.641932	0	0	0.0740606	324	219	150	0.0136	6	4	78	7.70283	1.18033	1.975	2.86633	3.1	113.833	-4.26667	-4.705	4.90833	0.203333	0.0706667	-2.21333	0.0983333	-3.71833	-1.51333
DEQ-DA-168-14	PdAg_1_5	1	-0.645744	0.151741	0.641636	0	0	0.0745219	337.5	219	150	0.0136	6	4	78	7.70283	1.18033	1.975	2.86633	3.1	113.833	-4.26667	-4.705	4.90833	0.203333	0.0706667	-2.21333	0.0983333	-3.71833	-1.51333
DEQ-DA-168-14	PdAg_1_5	1	-0.646147	0.150554	0.642037	0	0	0.0752288	351	217	150	0.0136	6	4	78	7.70283	1.18033	1.975	2.86633	3.1	113.833	-4.26667	-4.705	4.90833	0.203333	0.0706667	-2.21333	0.0983333	-3.71833	-1.51333
DEQ-DA-168-14	PdAg_1_5	1	-0.64735	0.149897	0.643232	0	0	0.0759184	364.5	217	150	0.0136	6	4	78	7.70283	1.18033	1.975	2.86633	3.1	113.833	-4.26667	-4.705	4.90833	0.203333	0.0706667	-2.21333	0.0983333	-3.71833	-1.51333
DEQ-DA-168-14	PdAg_1_5	1	-0.642059	0.148263	0.637974	0	0	0.0764891	378	216	150	0.0136	6	4	78	7.70283	1.18033	1.975	2.86633	3.1	113.833	-4.26667	-4.705	4.90833	0.203333	0.0706667	-2.21333	0.0983333	-3.71833	-1.51333
DEQ-DA-168-14	PdAg_1_5	1	-0.64185	0.147224	0.637767	0	0	0.076946	391.5	215	150	0.0136	6	4	78	7.70283	1.18033	1.975	2.86633	3.1	113.833	-4.26667	-4.705	4.90833	0.203333	0.0706667	-2.21333	0.0983333	-3.71833	-1.51333
DEQ-DA-168-14	PdAg_1_5	1	-0.639072	0.146052	0.635007	0	0	0.0775283	405	215	150	0.0136	6	4	78	7.70283	1.18033	1.975	2.86633	3.1	113.833	-4.26667	-4.705	4.90833	0.203333	0.0706667	-2.21333	0.0983333	-3.71833	-1.51333
DEQ-DA-168-14	PdAg_1_5	1	-0.639842	0.14523	0.635771	0	0	0.0781908	418.5	214	150	0.0136	6	4	78	7.70283	1.18033	1.975	2.86633	3.1	113.833	-4.26667	-4.705	4.90833	0.203333	0.0706667	-2.21333	0.0983333	-3.71833	-1.51333
DEQ-DA-168-14	PdAg_1_5	1	-0.649315	0.144946	0.645185	0	0	0.0804227	432	214	150	0.0136	6	4	78	7.70283	1.18033	1.975	2.86633	3.1	113.833	-4.26667	-4.705	4.90833	0.203333	0.0706667	-2.21333	0.0983333	-3.71833	-1.51333
DEQ-DA-168-14	PdAg_1_5	1	-0.655443	0.144598	0.651274	0	0	0.0807814	445.5	214	150	0.0136	6	4	78	7.70283	1.18033	1.975	2.86633	3.1	113.833	-4.26667	-4.705	4.90833	0.203333	0.0706667	-2.21333	0.0983333	-3.71833	-1.51333
DEQ-DA-168-14	PdAg_1_5	1	-0.65653	0.142736	0.652354	0	0	0.0815568	459	213	150	0.0136	6	4	78	7.70283	1.18033	1.975	2.86633	3.1	113.833	-4.26667	-4.705	4.90833	0.203333	0.0706667	-2.21333	0.0983333	-3.71833	-1.51333
DEQ-DA-168-14	PdAg_1_5	1	-0.645234	0.139211	0.641129	0	0	0.0817866	472.5	212	150	0.0136	6	4	78	7.70283	1.18033	1.975	2.86633	3.1	113.833	-4.26667	-4.705	4.90833	0.203333	0.0706667	-2.21333	0.0983333	-3.71833	-1.51333
DEQ-DA-168-14	PdAg_1_5	1	-0.647648	0.137469	0.643528	0	0	0.0826603	486	211	150	0.0136	6	4	78	7.70283	1.18033	1.975	2.86633	3.1	113.833	-4.26667	-4.705	4.90833	0.203333	0.0706667	-2.21333	0.0983333	-3.71833	-1.51333
DEQ-DA-168-14	PdAg_1_5	1	-0.65874	0.136435	0.654549	0	0	0.0842594	499.5	210	150	0.0136	6	4	78	7.70283	1.18033	1.975	2.86633	3.1	113.833	-4.26667	-4.705	4.90833	0.203333	0.0706667	-2.21333	0.0983333	-3.71833	-1.51333
DEQ-DA-168-14	PdAg_1_5	1	-0.664492	0.134436	0.660265	0	0	0.0847269	513	210	150	0.0136	6	4	78	7.70283	1.18033	1.975	2.86633	3.1	113.833	-4.26667	-4.705	4.90833	0.203333	0.0706667	-2.21333	0.0983333	-3.71833	-1.51333
DEQ-DA-168-14	PdAg_1_5	1	-0.672821	0.132764	0.668541	0	0	0.0856793	526.5	209	150	0.0136	6	4	78	7.70283	1.18033	1.975	2.86633	3.1	113.833	-4.26667	-4.705	4.90833	0.203333	0.0706667	-2.21333	0.0983333	-3.71833	-1.51333
DEQ-DA-168-14	PdAg_1_5	1	-0.672932	0.1303	0.668651	0	0	0.086042	540	208	150	0.0136	6	4	78	7.70283	1.18033	1.975	2.86633	3.1	113.833	-4.26667	-4.705	4.90833	0.203333	0.0706667	-2.21333	0.0983333	-3.71833	-1.51333
DEQ-DA-168-14	PdAg_1_5	1	-0.680987	0.127998	0.676655	0	0	0.0868287	553.5	207	150	0.0136	6	4	78	7.70283	1.18033	1.975	2.86633	3.1	113.833	-4.26667	-4.705	4.90833	0.203333	0.0706667	-2.21333	0.0983333	-3.71833	-1.51333
DEQ-DA-168-14	PdAg_1_5	1	-0.684079	0.125491	0.679727	0	0	0.0873922	567	206	150	0.0136	6	4	78	7.70283	1.18033	1.975	2.86633	3.1	113.833	-4.26667	-4.705	4.90833	0.203333	0.0706667	-2.21333	0.0983333	-3.71833	-1.51333
DEQ-DA-168-10	PdAg_1_1	1	0.97325	1.35917	-0.957551	0	0	0.0421359	13.5	208	50	0.0143	9	4	69	7.9565	0.933	2.065	2.821	3.42	143.9	-5.34	-5.875	6.065	0.19	0.0624	-2.48	0.075	-2.955	-1.92
DEQ-DA-168-10	PdAg_1_1	1	0.988497	1.54449	-0.972553	0	0	0.0320773	27	198	50	0.0143	9	4	69	7.9565	0.933	2.065	2.821	3.42	143.9	-5.34	-5.875	6.065	0.19	0.0624	-2.48	0.075	-2.955	-1.92
DEQ-DA-168-10	PdAg_1_1	1	0.97884	1.56208	-0.963052	0	0	0.0278991	40.5	199	50	0.0143	9	4	69	7.9565	0.933	2.065	2.821	3.42	143.9	-5.34	-5.875	6.065	0.19	0.0624	-2.48	0.075	-2.955	-1.92
DEQ-DA-168-10	PdAg_1_1	1	0.986627	1.54613	-0.970713	0	0	0.0254162	54	197	50	0.0143	9	4	69	7.9565	0.933	2.065	2.821	3.42	143.9	-5.34	-5.875	6.065	0.19	0.0624	-2.48	0.075	-2.955	-1.92
DEQ-DA-168-10	PdAg_1_1	1	0.916564	1.51722	-0.90178	0	0	0.028103	67.5	195	50	0.0143	9	4	69	7.9565	0.933	2.065	2.821	3.42	143.9	-5.34	-5.875	6.065	0.19	0.0624	-2.48	0.075	-2.955	-1.92
DEQ-DA-168-10	PdAg_1_1	1	0.85062	1.46213	-0.836899	0	0	0.026713	81	192	50	0.0143	9	4	69	7.9565	0.933	2.065	2.821	3.42	143.9	-5.34	-5.875	6.065	0.19	0.0624	-2.48	0.075	-2.955	-1.92
DEQ-DA-168-10	PdAg_1_1	1	0.76289	1.38792	-0.750585	0	0	0.0256806	94.5	188	50	0.0143	9	4	69	7.9565	0.933	2.065	2.821	3.42	143.9	-5.34	-5.875	6.065	0.19	0.0624	-2.48	0.075	-2.955	-1.92
DEQ-DA-168-10	PdAg_1_1	1	0.670343	1.30664	-0.659531	0	0	0.0297316	108	184	50	0.0143	9	4	69	7.9565	0.933	2.065	2.821	3.42	143.9	-5.34	-5.875	6.065	0.19	0.0624	-2.48	0.075	-2.955	-1.92
DEQ-DA-168-10	PdAg_1_1	1	0.586006	1.24158	-0.576554	0	0	0.0301982	121.5	181	50	0.0143	9	4	69	7.9565	0.933	2.065	2.821	3.42	143.9	-5.34	-5.875	6.065	0.19	0.0624	-2.48	0.075	-2.955	-1.92
DEQ-DA-168-10	PdAg_1_1	1	0.512067	1.19023	-0.503807	0	0	0.0305724	135	178	50	0.0143	9	4	69	7.9565	0.933	2.065	2.821	3.42	143.9	-5.34	-5.875	6.065	0.19	0.0624	-2.48	0.075	-2.955	-1.92
DEQ-DA-168-10	PdAg_1_1	1	0.462577	1.13605	-0.455116	0	0	0.0309443	148.5	175	50	0.0143	9	4	69	7.9565	0.933	2.065	2.821	3.42	143.9	-5.34	-5.875	6.065	0.19	0.0624	-2.48	0.075	-2.955	-1.92
DEQ-DA-168-10	PdAg_1_1	1	0.423149	1.10453	-0.416324	0	0	0.0316316	162	173	50	0.0143	9	4	69	7.9565	0.933	2.065	2.821	3.42	143.9	-5.34	-5.875	6.065	0.19	0.0624	-2.48	0.075	-2.955	-1.92
DEQ-DA-168-10	PdAg_1_1	1	0.388438	1.07519	-0.382173	0	0	0.031992	175.5	171	50	0.0143	9	4	69	7.9565	0.933	2.065	2.821	3.42	143.9	-5.34	-5.875	6.065	0.19	0.0624	-2.48	0.075	-2.955	-1.92
DEQ-DA-168-10	PdAg_1_1	1	0.358795	1.04891	-0.353008	0	0	0.0324224	189	169	50	0.0143	9	4	69	7.9565	0.933	2.065	2.821	3.42	143.9	-5.34	-5.875	6.065	0.19	0.0624	-2.48	0.075	-2.955	-1.92
DEQ-DA-168-10	PdAg_1_1	1	0.332427	1.02647	-0.327065	0	0	0.0328698	202.5	168	50	0.0143	9	4	69	7.9565	0.933	2.065	2.821	3.42	143.9	-5.34	-5.875	6.065	0.19	0.0624	-2.48	0.075	-2.955	-1.92
DEQ-DA-168-10	PdAg_1_1	1	0.307315	1.00531	-0.302359	0	0	0.0335128	216	166	50	0.0143	9	4	69	7.9565	0.933	2.065	2.821	3.42	143.9	-5.34	-5.875	6.065	0.19	0.0624	-2.48	0.075	-2.955	-1.92
DEQ-DA-168-10	PdAg_1_1	1	0.284572	0.984711	-0.279982	0	0	0.033968	229.5	165	50	0.0143	9	4	69	7.9565	0.933	2.065	2.821	3.42	143.9	-5.34	-5.875	6.065	0.19	0.0624	-2.48	0.075	-2.955	-1.92
DEQ-DA-168-10	PdAg_1_1	1	0.263438	0.964915	-0.259189	0	0	0.0344747	243	163	50	0.0143	9	4	69	7.9565	0.933	2.065	2.821	3.42	143.9	-5.34	-5.875	6.065	0.19	0.0624	-2.48	0.075	-2.955	-1.92
DEQ-DA-168-10	PdAg_1_1	1	0.239673	0.946752	-0.235808	0	0	0.0349881	256.5	162	50	0.0143	9	4	69	7.9565	0.933	2.065	2.821	3.42	143.9	-5.34	-5.875	6.065	0.19	0.0624	-2.48	0.075	-2.955	-1.92
DEQ-DA-168-10	PdAg_1_1	1	0.216427	0.927004	-0.212937	0	0	0.0356762	270	160	50	0.0143	9	4	69	7.9565	0.933	2.065	2.821	3.42	143.9	-5.34	-5.875	6.065	0.19	0.0624	-2.48	0.075	-2.955	-1.92
DEQ-DA-168-10	PdAg_1_1	1	0.192471	0.905826	-0.189367	0	0	0.036318	283.5	159	50	0.0143	9	4	69	7.9565	0.933	2.065	2.821	3.42	143.9	-5.34	-5.875	6.065	0.19	0.0624	-2.48	0.075	-2.955	-1.92
DEQ-DA-168-10	PdAg_1_1	1	0.17353	0.883362	-0.170731	0	0	0.0368595	297	157	50	0.0143	9	4	69	7.9565	0.933	2.065	2.821	3.42	143.9	-5.34	-5.875	6.065	0.19	0.0624	-2.48	0.075	-2.955	-1.92
DEQ-DA-168-10	PdAg_1_1	1	0.147479	0.868665	-0.1451	0	0	0.0377262	310.5	156	50	0.0143	9	4	69	7.9565	0.933	2.065	2.821	3.42	143.9	-5.34	-5.875	6.065	0.19	0.0624	-2.48	0.075	-2.955	-1.92
DEQ-DA-168-10	PdAg_1_1	1	0.131723	0.847268	-0.129598	0	0	0.0380745	324	155	50	0.0143	9	4	69	7.9565	0.933	2.065	2.821	3.42	143.9	-5.34	-5.875	6.065	0.19	0.0624	-2.48	0.075	-2.955	-1.92
DEQ-DA-168-10	PdAg_1_1	1	0.110291	0.828865	-0.108512	0	0	0.0389004	337.5	153	50	0.0143	9	4	69	7.9565	0.933	2.065	2.821	3.42	143.9	-5.34	-5.875	6.065	0.19	0.0624	-2.48	0.075	-2.955	-1.92
DEQ-DA-168-10	PdAg_1_1	1	0.0944575	0.812674	-0.092934	0	0	0.0397902	351	152	50	0.0143	9	4	69	7.9565	0.933	2.065	2.821	3.42	143.9	-5.34	-5.875	6.065	0.19	0.0624	-2.48	0.075	-2.955	-1.92
DEQ-DA-168-10	PdAg_1_1	1	0.0786351	0.797907	-0.0773667	0	0	0.0404413	364.5	151	50	0.0143	9	4	69	7.9565	0.933	2.065	2.821	3.42	143.9	-5.34	-5.875	6.065	0.19	0.0624	-2.48	0.075	-2.955	-1.92
DEQ-DA-168-10	PdAg_1_1	1	0.0620972	0.783161	-0.0610956	0	0	0.0410562	378	149	50	0.0143	9	4	69	7.9565	0.933	2.065	2.821	3.42	143.9	-5.34	-5.875	6.065	0.19	0.0624	-2.48	0.075	-2.955	-1.92
DEQ-DA-168-10	PdAg_1_1	1	0.0447318	0.773159	-0.0440102	0	0	0.0417626	391.5	148	50	0.0143	9	4	69	7.9565	0.933	2.065	2.821	3.42	143.9	-5.34	-5.875	6.065	0.19	0.0624	-2.48	0.075	-2.955	-1.92
DEQ-DA-168-10	PdAg_1_1	1	0.0334243	0.758214	-0.0328851	0	0	0.0421484	405	147	50	0.0143	9	4	69	7.9565	0.933	2.065	2.821	3.42	143.9	-5.34	-5.875	6.065	0.19	0.0624	-2.48	0.075	-2.955	-1.92
DEQ-DA-168-10	PdAg_1_1	1	0.0171264	0.749784	-0.0168501	0	0	0.0429975	418.5	146	50	0.0143	9	4	69	7.9565	0.933	2.065	2.821	3.42	143.9	-5.34	-5.875	6.065	0.19	0.0624	-2.48	0.075	-2.955	-1.92
DEQ-DA-168-10	PdAg_1_1	1	0.00828314	0.735628	-0.00814954	0	0	0.0434474	432	145	50	0.0143	9	4	69	7.9565	0.933	2.065	2.821	3.42	143.9	-5.34	-5.875	6.065	0.19	0.0624	-2.48	0.075	-2.955	-1.92
DEQ-DA-168-10	PdAg_1_1	1	-0.00522199	0.727133	0.00513776	0	0	0.0442116	445.5	144	50	0.0143	9	4	69	7.9565	0.933	2.065	2.821	3.42	143.9	-5.34	-5.875	6.065	0.19	0.0624	-2.48	0.075	-2.955	-1.92
DEQ-DA-168-10	PdAg_1_1	1	-0.0208013	0.720314	0.0204658	0	0	0.044992	459	144	50	0.0143	9	4	69	7.9565	0.933	2.065	2.821	3.42	143.9	-5.34	-5.875	6.065	0.19	0.0624	-2.48	0.075	-2.955	-1.92
DEQ-DA-168-10	PdAg_1_1	1	-0.0263214	0.707127	0.0258968	0	0	0.0456005	472.5	142	50	0.0143	9	4	69	7.9565	0.933	2.065	2.821	3.42	143.9	-5.34	-5.875	6.065	0.19	0.0624	-2.48	0.075	-2.955	-1.92
DEQ-DA-168-10	PdAg_1_1	1	-0.0322651	0.699376	0.0317446	0	0	0.0463009	486	142	50	0.0143	9	4	69	7.9565	0.933	2.065	2.821	3.42	143.9	-5.34	-5.875	6.065	0.19	0.0624	-2.48	0.075	-2.955	-1.92
DEQ-DA-168-10	PdAg_1_1	1	-0.0439025	0.693658	0.0431944	0	0	0.047025	499.5	141	50	0.0143	9	4	69	7.9565	0.933	2.065	2.821	3.42	143.9	-5.34	-5.875	6.065	0.19	0.0624	-2.48	0.075	-2.955	-1.92
DEQ-DA-168-10	PdAg_1_1	1	-0.0507628	0.686144	0.0499441	0	0	0.0474002	513	140	50	0.0143	9	4	69	7.9565	0.933	2.065	2.821	3.42	143.9	-5.34	-5.875	6.065	0.19	0.0624	-2.48	0.075	-2.955	-1.92
DEQ-DA-168-10	PdAg_1_1	1	-0.0581831	0.679406	0.0572446	0	0	0.0475804	526.5	139	50	0.0143	9	4	69	7.9565	0.933	2.065	2.821	3.42	143.9	-5.34	-5.875	6.065	0.19	0.0624	-2.48	0.075	-2.955	-1.92
DEQ-DA-168-10	PdAg_1_1	1	-0.0639051	0.672034	0.0628743	0	0	0.0477709	540	138	50	0.0143	9	4	69	7.9565	0.933	2.065	2.821	3.42	143.9	-5.34	-5.875	6.065	0.19	0.0624	-2.48	0.075	-2.955	-1.92
DEQ-DA-168-10	PdAg_1_1	1	-0.0734807	0.664648	0.0722955	0	0	0.0481122	553.5	138	50	0.0143	9	4	69	7.9565	0.933	2.065	2.821	3.42	143.9	-5.34	-5.875	6.065	0.19	0.0624	-2.48	0.075	-2.955	-1.92
DEQ-DA-168-10	PdAg_1_1	1	-0.0824033	0.657499	0.0810741	0	0	0.0482731	567	137	50	0.0143	9	4	69	7.9565	0.933	2.065	2.821	3.42	143.9	-5.34	-5.875	6.065	0.19	0.0624	-2.48	0.075	-2.955	-1.92
DEQ-DA-168-10	PdAg_1_1	1	-0.0936425	0.649438	0.0921321	0	0	0.0484862	580.5	136	50	0.0143	9	4	69	7.9565	0.933	2.065	2.821	3.42	143.9	-5.34	-5.875	6.065	0.19	0.0624	-2.48	0.075	-2.955	-1.92
DEQ-DA-168-10	PdAg_1_1	1	-0.103701	0.641392	0.102029	0	0	0.0485316	594	135	50	0.0143	9	4	69	7.9565	0.933	2.065	2.821	3.42	143.9	-5.34	-5.875	6.065	0.19	0.0624	-2.48	0.075	-2.955	-1.92
DEQ-DA-168-10	PdAg_1_1	1	-0.114121	0.631894	0.11228	0	0	0.0486077	607.5	135	50	0.0143	9	4	69	7.9565	0.933	2.065	2.821	3.42	143.9	-5.34	-5.875	6.065	0.19	0.0624	-2.48	0.075	-2.955	-1.92
DEQ-DA-168-10	PdAg_1_1	1	-0.126316	0.621631	0.124279	0	0	0.0487765	621	134	50	0.0143	9	4	69	7.9565	0.933	2.065	2.821	3.42	143.9	-5.34	-5.875	6.065	0.19	0.0624	-2.48	0.075	-2.955	-1.92
DEQ-DA-168-10	PdAg_1_1	1	-0.140698	0.614568	0.138429	0	0	0.0489883	634.5	133	50	0.0143	9	4	69	7.9565	0.933	2.065	2.821	3.42	143.9	-5.34	-5.875	6.065	0.19	0.0624	-2.48	0.075	-2.955	-1.92
DEQ-DA-168-10	PdAg_1_1	1	-0.153755	0.602466	0.151275	0	0	0.0492071	648	132	50	0.0143	9	4	69	7.9565	0.933	2.065	2.821	3.42	143.9	-5.34	-5.875	6.065	0.19	0.0624	-2.48	0.075	-2.955	-1.92
DEQ-DA-168-10	PdAg_1_1	1	-0.168524	0.591191	0.165806	0	0	0.0493805	661.5	131	50	0.0143	9	4	69	7.9565	0.933	2.065	2.821	3.42	143.9	-5.34	-5.875	6.065	0.19	0.0624	-2.48	0.075	-2.955	-1.92
DEQ-DA-168-10	PdAg_1_1	1	-0.180733	0.576718	0.177818	0	0	0.0494203	675	130	50	0.0143	9	4	69	7.9565	0.933	2.065	2.821	3.42	143.9	-5.34	-5.875	6.065	0.19	0.0624	-2.48	0.075	-2.955	-1.92
DEQ-DA-168-10	PdAg_1_1	1	-0.199673	0.56237	0.196452	0	0	0.0497307	688.5	129	50	0.0143	9	4	69	7.9565	0.933	2.065	2.821	3.42	143.9	-5.34	-5.875	6.065	0.19	0.0624	-2.48	0.075	-2.955	-1.92
DEQ-DA-168-10	PdAg_1_1	1	-0.218775	0.547232	0.215246	0	0	0.04989	702	128	50	0.0143	9	4	69	7.9565	0.933	2.065	2.821	3.42	143.9	-5.34	-5.875	6.065	0.19	0.0624	-2.48	0.075	-2.955	-1.92
DEQ-DA-168-10	PdAg_1_1	1	-0.237394	0.527978	0.233565	0	0	0.0500884	715.5	127	50	0.0143	9	4	69	7.9565	0.933	2.065	2.821	3.42	143.9	-5.34	-5.875	6.065	0.19	0.0624	-2.48	0.075	-2.955	-1.92
DEQ-DA-168-10	PdAg_1_1	1	-0.259171	0.508029	0.254991	0	0	0.0505381	729	125	50	0.0143	9	4	69	7.9565	0.933	2.065	2.821	3.42	143.9	-5.34	-5.875	6.065	0.19	0.0624	-2.48	0.075	-2.955	-1.92
DEQ-DA-168-10	PdAg_1_1	1	-0.282502	0.489971	0.277945	0	0	0.0511483	742.5	124	50	0.0143	9	4	69	7.9565	0.933	2.065	2.821	3.42	143.9	-5.34	-5.875	6.065	0.19	0.0624	-2.48	0.075	-2.955	-1.92
DEQ-DA-168-10	PdAg_1_1	1	-0.303872	0.470113	0.29897	0	0	0.0514366	756	123	50	0.0143	9	4	69	7.9565	0.933	2.065	2.821	3.42	143.9	-5.34	-5.875	6.065	0.19	0.0624	-2.48	0.075	-2.955	-1.92
DEQ-DA-168-10	PdAg_1_1	0.993	-0.326833	0.452381	0.323828	0	0	0.052362	769.5	121	50	0.0143	9	4	69	7.9565	0.933	2.065	2.821	3.42	143.9	-5.34	-5.875	6.065	0.19	0.0624	-2.48	0.075	-2.955	-1.92
DEQ-DA-168-10	PdAg_1_1	0.990338	-0.353697	0.433177	0.351387	0	0	0.0533623	783	120	50	0.0143	9	4	69	7.9565	0.933	2.065	2.821	3.42	143.9	-5.34	-5.875	6.065	0.19	0.0624	-2.48	0.075	-2.955	-1.92
DEQ-DA-168-10	PdAg_1_1	0.986841	-0.371489	0.406052	0.37037	0	0	0.0542108	796.5	118	50	0.0143	9	4	69	7.9565	0.933	2.065	2.821	3.42	143.9	-5.34	-5.875	6.065	0.19	0.0624	-2.48	0.075	-2.955	-1.92
DEQ-DA-168-10	PdAg_1_1	0.98265	-0.394496	0.387854	0.394986	0	0	0.0555672	810	116	50	0.0143	9	4	69	7.9565	0.933	2.065	2.821	3.42	143.9	-5.34	-5.875	6.065	0.19	0.0624	-2.48	0.075	-2.955	-1.92
DEQ-DA-168-10	PdAg_1_1	0.976826	-0.420085	0.364938	0.423115	0	0	0.0571391	823.5	115	50	0.0143	9	4	69	7.9565	0.933	2.065	2.821	3.42	143.9	-5.34	-5.875	6.065	0.19	0.0624	-2.48	0.075	-2.955	-1.92
DEQ-DA-168-10	PdAg_1_1	0.969821	-0.436794	0.340883	0.443122	0	0	0.0551473	837	113	50	0.0143	9	4	69	7.9565	0.933	2.065	2.821	3.42	143.9	-5.34	-5.875	6.065	0.19	0.0624	-2.48	0.075	-2.955	-1.92
DEQ-DA-168-10	PdAg_1_1	0.960896	-0.45385	0.315778	0.464701	0	0	0.0572384	850.5	111	50	0.0143	9	4	69	7.9565	0.933	2.065	2.821	3.42	143.9	-5.34	-5.875	6.065	0.19	0.0624	-2.48	0.075	-2.955	-1.92
DEQ-DA-168-10	PdAg_1_1	0.949536	-0.467786	0.291757	0.4847	0	0	0.0593967	864	109	50	0.0143	9	4	69	7.9565	0.933	2.065	2.821	3.42	143.9	-5.34	-5.875	6.065	0.19	0.0624	-2.48	0.075	-2.955	-1.92
DEQ-DA-168-10	PdAg_1_1	0.935241	-0.480535	0.268274	0.505522	0	0	0.0623386	877.5	107	50	0.0143	9	4	69	7.9565	0.933	2.065	2.821	3.42	143.9	-5.34	-5.875	6.065	0.19	0.0624	-2.48	0.075	-2.955	-1.92
DEQ-DA-168-10	PdAg_1_1	0.916748	-0.494236	0.245017	0.530423	0	0	0.0656999	891	105	50	0.0143	9	4	69	7.9565	0.933	2.065	2.821	3.42	143.9	-5.34	-5.875	6.065	0.19	0.0624	-2.48	0.075	-2.955	-1.92
DEQ-DA-168-10	PdAg_1_1	0.89402	-0.496168	0.220293	0.546034	0	0	0.0694781	904.5	102	50	0.0143	9	4	69	7.9565	0.933	2.065	2.821	3.42	143.9	-5.34	-5.875	6.065	0.19	0.0624	-2.48	0.075	-2.955	-1.92
DEQ-DA-168-10	PdAg_1_1	0.863987	-0.497946	0.197954	0.567038	0	0	0.0741316	918	100	50	0.0143	9	4	69	7.9565	0.933	2.065	2.821	3.42	143.9	-5.34	-5.875	6.065	0.19	0.0624	-2.48	0.075	-2.955	-1.92
DEQ-DA-168-10	PdAg_1_1	0.825908	-0.483546	0.171457	0.576028	0	0	0.0790203	931.5	96	50	0.0143	9	4	69	7.9565	0.933	2.065	2.821	3.42	143.9	-5.34	-5.875	6.065	0.19	0.0624	-2.48	0.075	-2.955	-1.92
DEQ-DA-168-10	PdAg_1_1	0.770095	-0.459515	0.144107	0.587074	0	0	0.0857391	945	92	50	0.0143	9	4	69	7.9565	0.933	2.065	2.821	3.42	143.9	-5.34	-5.875	6.065	0.19	0.0624	-2.48	0.075	-2.955	-1.92
DEQ-DA-168-10	PdAg_1_1	0.674795	-0.390474	0.110998	0.569322	0	0	0.0928698	958.5	86	50	0.0143	9	4	69	7.9565	0.933	2.065	2.821	3.42	143.9	-5.34	-5.875	6.065	0.19	0.0624	-2.48	0.075	-2.955	-1.92
DEQ-DA-168-10	PdAg_1_1	0.336169	-0.111445	0.0553962	0.326167	0	0	0.0746536	972	71	50	0.0143	9	4	69	7.9565	0.933	2.065	2.821	3.42	143.9	-5.34	-5.875	6.065	0.19	0.0624	-2.48	0.075	-2.955	-1.92
DEQ-DA-168-10	PdAg_1_1	1	0.991041	1.5359	-0.971727	0	0	0.030098	13.5	276	100	0.0143	9	4	69	7.9565	0.933	2.065	2.821	3.42	143.9	-5.34	-5.875	6.065	0.19	0.0624	-2.48	0.075	-2.955	-1.92
DEQ-DA-168-10	PdAg_1_1	1	1	1.54234	-0.980511	0.00279525	0	0.0236981	27	277	100	0.0143	9	4	69	7.9565	0.933	2.065	2.821	3.42	143.9	-5.34	-5.875	6.065	0.19	0.0624	-2.48	0.075	-2.955	-1.92
DEQ-DA-168-10	PdAg_1_1	1	0.984645	1.47654	-0.965455	0.00193776	0	0.0269688	40.5	268	100	0.0143	9	4	69	7.9565	0.933	2.065	2.821	3.42	143.9	-5.34	-5.875	6.065	0.19	0.0624	-2.48	0.075	-2.955	-1.92
DEQ-DA-168-10	PdAg_1_1	1	0.945589	1.44359	-0.927161	0	0	0.0279648	54	263	100	0.0143	9	4	69	7.9565	0.933	2.065	2.821	3.42	143.9	-5.34	-5.875	6.065	0.19	0.0624	-2.48	0.075	-2.955	-1.92
DEQ-DA-168-10	PdAg_1_1	1	0.869952	1.38511	-0.852998	0	0	0.0323087	67.5	258	100	0.0143	9	4	69	7.9565	0.933	2.065	2.821	3.42	143.9	-5.34	-5.875	6.065	0.19	0.0624	-2.48	0.075	-2.955	-1.92
DEQ-DA-168-10	PdAg_1_1	1	0.767968	1.2895	-0.753002	0	0	0.0337169	81	252	100	0.0143	9	4	69	7.9565	0.933	2.065	2.821	3.42	143.9	-5.34	-5.875	6.065	0.19	0.0624	-2.48	0.075	-2.955	-1.92
DEQ-DA-168-10	PdAg_1_1	1	0.659932	1.20861	-0.647071	0	0	0.0355985	94.5	248	100	0.0143	9	4	69	7.9565	0.933	2.065	2.821	3.42	143.9	-5.34	-5.875	6.065	0.19	0.0624	-2.48	0.075	-2.955	-1.92
DEQ-DA-168-10	PdAg_1_1	1	0.570504	1.12441	-0.559386	0	0	0.0371443	108	244	100	0.0143	9	4	69	7.9565	0.933	2.065	2.821	3.42	143.9	-5.34	-5.875	6.065	0.19	0.0624	-2.48	0.075	-2.955	-1.92
DEQ-DA-168-10	PdAg_1_1	1	0.50141	1.05588	-0.491638	0	0	0.0387177	121.5	240	100	0.0143	9	4	69	7.9565	0.933	2.065	2.821	3.42	143.9	-5.34	-5.875	6.065	0.19	0.0624	-2.48	0.075	-2.955	-1.92
DEQ-DA-168-10	PdAg_1_1	1	0.444286	1.01094	-0.435627	0	0	0.0405433	135	238	100	0.0143	9	4	69	7.9565	0.933	2.065	2.821	3.42	143.9	-5.34	-5.875	6.065	0.19	0.0624	-2.48	0.075	-2.955	-1.92
DEQ-DA-168-10	PdAg_1_1	1	0.402134	0.97411	-0.394297	0	0	0.0423312	148.5	236	100	0.0143	9	4	69	7.9565	0.933	2.065	2.821	3.42	143.9	-5.34	-5.875	6.065	0.19	0.0624	-2.48	0.075	-2.955	-1.92
DEQ-DA-168-10	PdAg_1_1	1	0.364991	0.947899	-0.357878	0	0	0.0441263	162	233	100	0.0143	9	4	69	7.9565	0.933	2.065	2.821	3.42	143.9	-5.34	-5.875	6.065	0.19	0.0624	-2.48	0.075	-2.955	-1.92
DEQ-DA-168-10	PdAg_1_1	1	0.336951	0.921739	-0.330385	0	0	0.0455697	175.5	231	100	0.0143	9	4	69	7.9565	0.933	2.065	2.821	3.42	143.9	-5.34	-5.875	6.065	0.19	0.0624	-2.48	0.075	-2.955	-1.92
DEQ-DA-168-10	PdAg_1_1	1	0.309461	0.899507	-0.30343	0	0	0.0473956	189	229	100	0.0143	9	4	69	7.9565	0.933	2.065	2.821	3.42	143.9	-5.34	-5.875	6.065	0.19	0.0624	-2.48	0.075	-2.955	-1.92
DEQ-DA-168-10	PdAg_1_1	1	0.302331	0.870481	-0.296439	0	0	0.0482919	202.5	227	100	0.0143	9	4	69	7.9565	0.933	2.065	2.821	3.42	143.9	-5.34	-5.875	6.065	0.19	0.0624	-2.48	0.075	-2.955	-1.92
DEQ-DA-168-10	PdAg_1_1	1	0.281841	0.86409	-0.276348	0	0	0.050166	216	225	100	0.0143	9	4	69	7.9565	0.933	2.065	2.821	3.42	143.9	-5.34	-5.875	6.065	0.19	0.0624	-2.48	0.075	-2.955	-1.92
DEQ-DA-168-10	PdAg_1_1	1	0.262756	0.859667	-0.257635	0	0	0.0522665	229.5	225	100	0.0143	9	4	69	7.9565	0.933	2.065	2.821	3.42	143.9	-5.34	-5.875	6.065	0.19	0.0624	-2.48	0.075	-2.955	-1.92
DEQ-DA-168-10	PdAg_1_1	1	0.245831	0.84414	-0.24104	0	0	0.0536693	243	223	100	0.0143	9	4	69	7.9565	0.933	2.065	2.821	3.42	143.9	-5.34	-5.875	6.065	0.19	0.0624	-2.48	0.075	-2.955	-1.92
DEQ-DA-168-10	PdAg_1_1	1	0.230224	0.830515	-0.225737	0	0	0.0549595	256.5	221	100	0.0143	9	4	69	7.9565	0.933	2.065	2.821	3.42	143.9	-5.34	-5.875	6.065	0.19	0.0624	-2.48	0.075	-2.955	-1.92
DEQ-DA-168-10	PdAg_1_1	1	0.214986	0.819608	-0.210796	0	0	0.0562772	270	219	100	0.0143	9	4	69	7.9565	0.933	2.065	2.821	3.42	143.9	-5.34	-5.875	6.065	0.19	0.0624	-2.48	0.075	-2.955	-1.92
DEQ-DA-168-10	PdAg_1_1	1	0.202983	0.808863	-0.199028	0	0	0.0574953	283.5	218	100	0.0143	9	4	69	7.9565	0.933	2.065	2.821	3.42	143.9	-5.34	-5.875	6.065	0.19	0.0624	-2.48	0.075	-2.955	-1.92
DEQ-DA-168-10	PdAg_1_1	1	0.191306	0.798779	-0.187578	0	0	0.0582361	297	216	100	0.0143	9	4	69	7.9565	0.933	2.065	2.821	3.42	143.9	-5.34	-5.875	6.065	0.19	0.0624	-2.48	0.075	-2.955	-1.92
DEQ-DA-168-10	PdAg_1_1	1	0.179918	0.79097	-0.176412	0	0	0.0591713	310.5	215	100	0.0143	9	4	69	7.9565	0.933	2.065	2.821	3.42	143.9	-5.34	-5.875	6.065	0.19	0.0624	-2.48	0.075	-2.955	-1.92
DEQ-DA-168-10	PdAg_1_1	1	0.168184	0.781134	-0.164906	0	0	0.0599866	324	213	100	0.0143	9	4	69	7.9565	0.933	2.065	2.821	3.42	143.9	-5.34	-5.875	6.065	0.19	0.0624	-2.48	0.075	-2.955	-1.92
DEQ-DA-168-10	PdAg_1_1	1	0.153778	0.774849	-0.150781	0	0	0.0608141	337.5	212	100	0.0143	9	4	69	7.9565	0.933	2.065	2.821	3.42	143.9	-5.34	-5.875	6.065	0.19	0.0624	-2.48	0.075	-2.955	-1.92
DEQ-DA-168-10	PdAg_1_1	1	0.143321	0.761654	-0.140527	0	0	0.0611365	351	210	100	0.0143	9	4	69	7.9565	0.933	2.065	2.821	3.42	143.9	-5.34	-5.875	6.065	0.19	0.0624	-2.48	0.075	-2.955	-1.92
DEQ-DA-168-10	PdAg_1_1	1	0.13071	0.750795	-0.128163	0	0	0.0614212	364.5	209	100	0.0143	9	4	69	7.9565	0.933	2.065	2.821	3.42	143.9	-5.34	-5.875	6.065	0.19	0.0624	-2.48	0.075	-2.955	-1.92
DEQ-DA-168-10	PdAg_1_1	1	0.120117	0.743102	-0.117776	0	0	0.0620566	378	207	100	0.0143	9	4	69	7.9565	0.933	2.065	2.821	3.42	143.9	-5.34	-5.875	6.065	0.19	0.0624	-2.48	0.075	-2.955	-1.92
DEQ-DA-168-10	PdAg_1_1	1	0.115041	0.733677	-0.112799	0	0	0.0620316	391.5	206	100	0.0143	9	4	69	7.9565	0.933	2.065	2.821	3.42	143.9	-5.34	-5.875	6.065	0.19	0.0624	-2.48	0.075	-2.955	-1.92
DEQ-DA-168-10	PdAg_1_1	1	0.107305	0.73184	-0.105214	0	0	0.0626277	405	205	100	0.0143	9	4	69	7.9565	0.933	2.065	2.821	3.42	143.9	-5.34	-5.875	6.065	0.19	0.0624	-2.48	0.075	-2.955	-1.92
DEQ-DA-168-10	PdAg_1_1	1	0.102357	0.725961	-0.100363	0	0	0.0629991	418.5	203	100	0.0143	9	4	69	7.9565	0.933	2.065	2.821	3.42	143.9	-5.34	-5.875	6.065	0.19	0.0624	-2.48	0.075	-2.955	-1.92
DEQ-DA-168-10	PdAg_1_1	1	0.0961524	0.72384	-0.0942785	0	0	0.0634522	432	202	100	0.0143	9	4	69	7.9565	0.933	2.065	2.821	3.42	143.9	-5.34	-5.875	6.065	0.19	0.0624	-2.48	0.075	-2.955	-1.92
DEQ-DA-168-10	PdAg_1_1	1	0.0921728	0.720177	-0.0903765	0	0	0.0637698	445.5	201	100	0.0143	9	4	69	7.9565	0.933	2.065	2.821	3.42	143.9	-5.34	-5.875	6.065	0.19	0.0624	-2.48	0.075	-2.955	-1.92
DEQ-DA-168-10	PdAg_1_1	1	0.0868742	0.718092	-0.0851812	0	0	0.0639934	459	200	100	0.0143	9	4	69	7.9565	0.933	2.065	2.821	3.42	143.9	-5.34	-5.875	6.065	0.19	0.0624	-2.48	0.075	-2.955	-1.92
DEQ-DA-168-10	PdAg_1_1	1	0.0846237	0.714	-0.0829745	0	0	0.0643299	472.5	199	100	0.0143	9	4	69	7.9565	0.933	2.065	2.821	3.42	143.9	-5.34	-5.875	6.065	0.19	0.0624	-2.48	0.075	-2.955	-1.92
DEQ-DA-168-10	PdAg_1_1	1	0.077811	0.711117	-0.0762946	0	0	0.0644477	486	198	100	0.0143	9	4	69	7.9565	0.933	2.065	2.821	3.42	143.9	-5.34	-5.875	6.065	0.19	0.0624	-2.48	0.075	-2.955	-1.92
DEQ-DA-168-10	PdAg_1_1	1	0.0751835	0.70797	-0.0737183	0	0	0.0647067	499.5	196	100	0.0143	9	4	69	7.9565	0.933	2.065	2.821	3.42	143.9	-5.34	-5.875	6.065	0.19	0.0624	-2.48	0.075	-2.955	-1.92
DEQ-DA-168-10	PdAg_1_1	1	0.0695854	0.705948	-0.0682293	0	0	0.0647104	513	195	100	0.0143	9	4	69	7.9565	0.933	2.065	2.821	3.42	143.9	-5.34	-5.875	6.065	0.19	0.0624	-2.48	0.075	-2.955	-1.92
DEQ-DA-168-10	PdAg_1_1	1	0.0666021	0.701441	-0.0653041	0	0	0.0647356	526.5	194	100	0.0143	9	4	69	7.9565	0.933	2.065	2.821	3.42	143.9	-5.34	-5.875	6.065	0.19	0.0624	-2.48	0.075	-2.955	-1.92
DEQ-DA-168-10	PdAg_1_1	1	0.0590604	0.700142	-0.0579094	0	0	0.0651765	540	193	100	0.0143	9	4	69	7.9565	0.933	2.065	2.821	3.42	143.9	-5.34	-5.875	6.065	0.19	0.0624	-2.48	0.075	-2.955	-1.92
DEQ-DA-168-10	PdAg_1_1	1	0.0532047	0.696196	-0.0521678	0	0	0.0652424	553.5	192	100	0.0143	9	4	69	7.9565	0.933	2.065	2.821	3.42	143.9	-5.34	-5.875	6.065	0.19	0.0624	-2.48	0.075	-2.955	-1.92
DEQ-DA-168-10	PdAg_1_1	1	0.0458487	0.691562	-0.0449552	0	0	0.0651385	567	190	100	0.0143	9	4	69	7.9565	0.933	2.065	2.821	3.42	143.9	-5.34	-5.875	6.065	0.19	0.0624	-2.48	0.075	-2.955	-1.92
DEQ-DA-168-10	PdAg_1_1	1	0.0422956	0.686018	-0.0414713	0	0	0.0651886	580.5	189	100	0.0143	9	4	69	7.9565	0.933	2.065	2.821	3.42	143.9	-5.34	-5.875	6.065	0.19	0.0624	-2.48	0.075	-2.955	-1.92
DEQ-DA-168-10	PdAg_1_1	1	0.0373426	0.679889	-0.0366149	0	0	0.0652192	594	188	100	0.0143	9	4	69	7.9565	0.933	2.065	2.821	3.42	143.9	-5.34	-5.875	6.065	0.19	0.0624	-2.48	0.075	-2.955	-1.92
DEQ-DA-168-10	PdAg_1_1	1	0.0312034	0.677486	-0.0305953	0	0	0.0654821	607.5	187	100	0.0143	9	4	69	7.9565	0.933	2.065	2.821	3.42	143.9	-5.34	-5.875	6.065	0.19	0.0624	-2.48	0.075	-2.955	-1.92
DEQ-DA-168-10	PdAg_1_1	1	0.0268574	0.673373	-0.026334	0	0	0.0656367	621	186	100	0.0143	9	4	69	7.9565	0.933	2.065	2.821	3.42	143.9	-5.34	-5.875	6.065	0.19	0.0624	-2.48	0.075	-2.955	-1.92
DEQ-DA-168-10	PdAg_1_1	1	0.0191719	0.671098	-0.0187983	0	0	0.0657488	634.5	185	100	0.0143	9	4	69	7.9565	0.933	2.065	2.821	3.42	143.9	-5.34	-5.875	6.065	0.19	0.0624	-2.48	0.075	-2.955	-1.92
DEQ-DA-168-10	PdAg_1_1	1	0.0129093	0.670632	-0.0126577	0	0	0.0658364	648	184	100	0.0143	9	4	69	7.9565	0.933	2.065	2.821	3.42	143.9	-5.34	-5.875	6.065	0.19	0.0624	-2.48	0.075	-2.955	-1.92
DEQ-DA-168-10	PdAg_1_1	1	0.00849881	0.665564	-0.00833318	0	0	0.0655645	661.5	182	100	0.0143	9	4	69	7.9565	0.933	2.065	2.821	3.42	143.9	-5.34	-5.875	6.065	0.19	0.0624	-2.48	0.075	-2.955	-1.92
DEQ-DA-168-10	PdAg_1_1	1	0.00619221	0.662152	-0.00607153	0	0	0.065428	675	182	100	0.0143	9	4	69	7.9565	0.933	2.065	2.821	3.42	143.9	-5.34	-5.875	6.065	0.19	0.0624	-2.48	0.075	-2.955	-1.92
DEQ-DA-168-10	PdAg_1_1	1	-0.00127693	0.657487	0.00125204	0	0	0.065352	688.5	180	100	0.0143	9	4	69	7.9565	0.933	2.065	2.821	3.42	143.9	-5.34	-5.875	6.065	0.19	0.0624	-2.48	0.075	-2.955	-1.92
DEQ-DA-168-10	PdAg_1_1	1	-0.0080009	0.65253	0.00784497	0	0	0.0651525	702	179	100	0.0143	9	4	69	7.9565	0.933	2.065	2.821	3.42	143.9	-5.34	-5.875	6.065	0.19	0.0624	-2.48	0.075	-2.955	-1.92
DEQ-DA-168-10	PdAg_1_1	1	-0.0142641	0.646398	0.0139861	0	0	0.0647784	715.5	178	100	0.0143	9	4	69	7.9565	0.933	2.065	2.821	3.42	143.9	-5.34	-5.875	6.065	0.19	0.0624	-2.48	0.075	-2.955	-1.92
DEQ-DA-168-10	PdAg_1_1	1	-0.028378	0.645146	0.0278249	0	0	0.0650906	729	177	100	0.0143	9	4	69	7.9565	0.933	2.065	2.821	3.42	143.9	-5.34	-5.875	6.065	0.19	0.0624	-2.48	0.075	-2.955	-1.92
DEQ-DA-168-10	PdAg_1_1	1	-0.0333991	0.636201	0.0327482	0	0	0.064391	742.5	177	100	0.0143	9	4	69	7.9565	0.933	2.065	2.821	3.42	143.9	-5.34	-5.875	6.065	0.19	0.0624	-2.48	0.075	-2.955	-1.92
DEQ-DA-168-10	PdAg_1_1	1	-0.0416953	0.630638	0.0408827	0	0	0.0642856	756	175	100	0.0143	9	4	69	7.9565	0.933	2.065	2.821	3.42	143.9	-5.34	-5.875	6.065	0.19	0.0624	-2.48	0.075	-2.955	-1.92
DEQ-DA-168-10	PdAg_1_1	1	-0.0531613	0.624055	0.0521253	0	0	0.0640691	769.5	173	100	0.0143	9	4	69	7.9565	0.933	2.065	2.821	3.42	143.9	-5.34	-5.875	6.065	0.19	0.0624	-2.48	0.075	-2.955	-1.92
DEQ-DA-168-10	PdAg_1_1	1	-0.0580645	0.616182	0.0569329	0	0	0.063805	783	172	100	0.0143	9	4	69	7.9565	0.933	2.065	2.821	3.42	143.9	-5.34	-5.875	6.065	0.19	0.0624	-2.48	0.075	-2.955	-1.92
DEQ-DA-168-10	PdAg_1_1	1	-0.0678326	0.607599	0.0665106	0	0	0.0635777	796.5	171	100	0.0143	9	4	69	7.9565	0.933	2.065	2.821	3.42	143.9	-5.34	-5.875	6.065	0.19	0.0624	-2.48	0.075	-2.955	-1.92
DEQ-DA-168-10	PdAg_1_1	1	0.995648	1.78164	-0.977598	0	0	0.0292916	13.5	261	150	0.0143	9	4	69	7.9565	0.933	2.065	2.821	3.42	143.9	-5.34	-5.875	6.065	0.19	0.0624	-2.48	0.075	-2.955	-1.92
DEQ-DA-168-10	PdAg_1_1	1	0.906626	1.51622	-0.89019	0.00237302	0	0.0330646	27	248	150	0.0143	9	4	69	7.9565	0.933	2.065	2.821	3.42	143.9	-5.34	-5.875	6.065	0.19	0.0624	-2.48	0.075	-2.955	-1.92
DEQ-DA-168-10	PdAg_1_1	1	0.665442	1.29976	-0.653378	0	0	0.0382072	40.5	238	150	0.0143	9	4	69	7.9565	0.933	2.065	2.821	3.42	143.9	-5.34	-5.875	6.065	0.19	0.0624	-2.48	0.075	-2.955	-1.92
DEQ-DA-168-10	PdAg_1_1	1	0.435058	1.09883	-0.427171	0	0	0.0401957	54	230	150	0.0143	9	4	69	7.9565	0.933	2.065	2.821	3.42	143.9	-5.34	-5.875	6.065	0.19	0.0624	-2.48	0.075	-2.955	-1.92
DEQ-DA-168-10	PdAg_1_1	1	0.262322	0.956742	-0.257567	0	0	0.0423406	67.5	224	150	0.0143	9	4	69	7.9565	0.933	2.065	2.821	3.42	143.9	-5.34	-5.875	6.065	0.19	0.0624	-2.48	0.075	-2.955	-1.92
DEQ-DA-168-10	PdAg_1_1	1	0.154716	0.863306	-0.151911	0	0	0.0440952	81	220	150	0.0143	9	4	69	7.9565	0.933	2.065	2.821	3.42	143.9	-5.34	-5.875	6.065	0.19	0.0624	-2.48	0.075	-2.955	-1.92
DEQ-DA-168-10	PdAg_1_1	1	0.0865363	0.804465	-0.0849676	0	0	0.0462597	94.5	218	150	0.0143	9	4	69	7.9565	0.933	2.065	2.821	3.42	143.9	-5.34	-5.875	6.065	0.19	0.0624	-2.48	0.075	-2.955	-1.92
DEQ-DA-168-10	PdAg_1_1	1	0.0344421	0.76056	-0.0338177	0	0	0.048274	108	216	150	0.0143	9	4	69	7.9565	0.933	2.065	2.821	3.42	143.9	-5.34	-5.875	6.065	0.19	0.0624	-2.48	0.075	-2.955	-1.92
DEQ-DA-168-10	PdAg_1_1	1	-0.00317173	0.725083	0.00311423	0	0	0.0501958	121.5	215	150	0.0143	9	4	69	7.9565	0.933	2.065	2.821	3.42	143.9	-5.34	-5.875	6.065	0.19	0.0624	-2.48	0.075	-2.955	-1.92
DEQ-DA-168-10	PdAg_1_1	1	-0.0338731	0.7001	0.033259	0	0	0.0518495	135	214	150	0.0143	9	4	69	7.9565	0.933	2.065	2.821	3.42	143.9	-5.34	-5.875	6.065	0.19	0.0624	-2.48	0.075	-2.955	-1.92
DEQ-DA-168-10	PdAg_1_1	1	-0.0486218	0.676378	0.0477404	0	0	0.0530389	148.5	214	150	0.0143	9	4	69	7.9565	0.933	2.065	2.821	3.42	143.9	-5.34	-5.875	6.065	0.19	0.0624	-2.48	0.075	-2.955	-1.92
DEQ-DA-168-10	PdAg_1_1	1	-0.0711778	0.661578	0.0698874	0	0	0.0547569	162	214	150	0.0143	9	4	69	7.9565	0.933	2.065	2.821	3.42	143.9	-5.34	-5.875	6.065	0.19	0.0624	-2.48	0.075	-2.955	-1.92
DEQ-DA-168-10	PdAg_1_1	1	-0.098399	0.645999	0.0966151	0	0	0.0564473	175.5	213	150	0.0143	9	4	69	7.9565	0.933	2.065	2.821	3.42	143.9	-5.34	-5.875	6.065	0.19	0.0624	-2.48	0.075	-2.955	-1.92
DEQ-DA-168-10	PdAg_1_1	1	-0.112319	0.63157	0.110283	0	0	0.0575936	189	213	150	0.0143	9	4	69	7.9565	0.933	2.065	2.821	3.42	143.9	-5.34	-5.875	6.065	0.19	0.0624	-2.48	0.075	-2.955	-1.92
DEQ-DA-168-10	PdAg_1_1	1	-0.124515	0.619325	0.122258	0	0	0.058551	202.5	213	150	0.0143	9	4	69	7.9565	0.933	2.065	2.821	3.42	143.9	-5.34	-5.875	6.065	0.19	0.0624	-2.48	0.075	-2.955	-1.92
DEQ-DA-168-10	PdAg_1_1	1	-0.135472	0.607686	0.133016	0	0	0.0595161	216	213	150	0.0143	9	4	69	7.9565	0.933	2.065	2.821	3.42	143.9	-5.34	-5.875	6.065	0.19	0.0624	-2.48	0.075	-2.955	-1.92
DEQ-DA-168-10	PdAg_1_1	1	-0.145571	0.598785	0.142932	0	0	0.060316	229.5	213	150	0.0143	9	4	69	7.9565	0.933	2.065	2.821	3.42	143.9	-5.34	-5.875	6.065	0.19	0.0624	-2.48	0.075	-2.955	-1.92
DEQ-DA-168-10	PdAg_1_1	1	-0.152709	0.58911	0.14994	0	0	0.0608925	243	214	150	0.0143	9	4	69	7.9565	0.933	2.065	2.821	3.42	143.9	-5.34	-5.875	6.065	0.19	0.0624	-2.48	0.075	-2.955	-1.92
DEQ-DA-168-10	PdAg_1_1	1	-0.156286	0.583572	0.153453	0	0	0.061614	256.5	214	150	0.0143	9	4	69	7.9565	0.933	2.065	2.821	3.42	143.9	-5.34	-5.875	6.065	0.19	0.0624	-2.48	0.075	-2.955	-1.92
DEQ-DA-168-10	PdAg_1_1	1	-0.166618	0.575229	0.163598	0	0	0.0623408	270	214	150	0.0143	9	4	69	7.9565	0.933	2.065	2.821	3.42	143.9	-5.34	-5.875	6.065	0.19	0.0624	-2.48	0.075	-2.955	-1.92
DEQ-DA-168-10	PdAg_1_1	1	-0.177659	0.570429	0.174438	0	0	0.0630393	283.5	214	150	0.0143	9	4	69	7.9565	0.933	2.065	2.821	3.42	143.9	-5.34	-5.875	6.065	0.19	0.0624	-2.48	0.075	-2.955	-1.92
DEQ-DA-168-10	PdAg_1_1	1	-0.181981	0.561097	0.178681	0	0	0.0633919	297	215	150	0.0143	9	4	69	7.9565	0.933	2.065	2.821	3.42	143.9	-5.34	-5.875	6.065	0.19	0.0624	-2.48	0.075	-2.955	-1.92
DEQ-DA-168-10	PdAg_1_1	1	-0.189063	0.553951	0.185635	0	0	0.0639846	310.5	215	150	0.0143	9	4	69	7.9565	0.933	2.065	2.821	3.42	143.9	-5.34	-5.875	6.065	0.19	0.0624	-2.48	0.075	-2.955	-1.92
DEQ-DA-168-10	PdAg_1_1	1	-0.195712	0.548282	0.192164	0	0	0.0645107	324	215	150	0.0143	9	4	69	7.9565	0.933	2.065	2.821	3.42	143.9	-5.34	-5.875	6.065	0.19	0.0624	-2.48	0.075	-2.955	-1.92
DEQ-DA-168-10	PdAg_1_1	1	-0.203953	0.543138	0.200255	0	0	0.0652615	337.5	215	150	0.0143	9	4	69	7.9565	0.933	2.065	2.821	3.42	143.9	-5.34	-5.875	6.065	0.19	0.0624	-2.48	0.075	-2.955	-1.92
DEQ-DA-168-10	PdAg_1_1	1	-0.206679	0.536275	0.202932	0	0	0.0655467	351	216	150	0.0143	9	4	69	7.9565	0.933	2.065	2.821	3.42	143.9	-5.34	-5.875	6.065	0.19	0.0624	-2.48	0.075	-2.955	-1.92
DEQ-DA-168-10	PdAg_1_1	1	-0.212736	0.531086	0.208879	0	0	0.0660945	364.5	216	150	0.0143	9	4	69	7.9565	0.933	2.065	2.821	3.42	143.9	-5.34	-5.875	6.065	0.19	0.0624	-2.48	0.075	-2.955	-1.92
DEQ-DA-168-10	PdAg_1_1	1	-0.222379	0.525422	0.218347	0	0	0.066193	378	216	150	0.0143	9	4	69	7.9565	0.933	2.065	2.821	3.42	143.9	-5.34	-5.875	6.065	0.19	0.0624	-2.48	0.075	-2.955	-1.92
DEQ-DA-168-10	PdAg_1_1	1	-0.222977	0.521281	0.218934	0	0	0.0670474	391.5	217	150	0.0143	9	4	69	7.9565	0.933	2.065	2.821	3.42	143.9	-5.34	-5.875	6.065	0.19	0.0624	-2.48	0.075	-2.955	-1.92
DEQ-DA-168-10	PdAg_1_1	1	-0.229026	0.516828	0.224874	0	0	0.0673677	405	217	150	0.0143	9	4	69	7.9565	0.933	2.065	2.821	3.42	143.9	-5.34	-5.875	6.065	0.19	0.0624	-2.48	0.075	-2.955	-1.92
DEQ-DA-168-10	PdAg_1_1	1	-0.23159	0.513212	0.227392	0	0	0.0678241	418.5	218	150	0.0143	9	4	69	7.9565	0.933	2.065	2.821	3.42	143.9	-5.34	-5.875	6.065	0.19	0.0624	-2.48	0.075	-2.955	-1.92
DEQ-DA-168-10	PdAg_1_1	1	-0.239009	0.509581	0.234676	0	0	0.0685353	432	218	150	0.0143	9	4	69	7.9565	0.933	2.065	2.821	3.42	143.9	-5.34	-5.875	6.065	0.19	0.0624	-2.48	0.075	-2.955	-1.92
DEQ-DA-168-10	PdAg_1_1	1	-0.242771	0.506114	0.23837	0	0	0.0688196	445.5	219	150	0.0143	9	4	69	7.9565	0.933	2.065	2.821	3.42	143.9	-5.34	-5.875	6.065	0.19	0.0624	-2.48	0.075	-2.955	-1.92
DEQ-DA-168-10	PdAg_1_1	1	-0.244036	0.500774	0.239612	0	0	0.0693047	459	219	150	0.0143	9	4	69	7.9565	0.933	2.065	2.821	3.42	143.9	-5.34	-5.875	6.065	0.19	0.0624	-2.48	0.075	-2.955	-1.92
DEQ-DA-168-10	PdAg_1_1	1	-0.249357	0.497523	0.244836	0	0	0.0697525	472.5	220	150	0.0143	9	4	69	7.9565	0.933	2.065	2.821	3.42	143.9	-5.34	-5.875	6.065	0.19	0.0624	-2.48	0.075	-2.955	-1.92
DEQ-DA-168-10	PdAg_1_1	1	-0.253683	0.493836	0.249084	0	0	0.0703914	486	220	150	0.0143	9	4	69	7.9565	0.933	2.065	2.821	3.42	143.9	-5.34	-5.875	6.065	0.19	0.0624	-2.48	0.075	-2.955	-1.92
DEQ-DA-168-10	PdAg_1_1	1	-0.259276	0.490257	0.254576	0	0	0.0706665	499.5	220	150	0.0143	9	4	69	7.9565	0.933	2.065	2.821	3.42	143.9	-5.34	-5.875	6.065	0.19	0.0624	-2.48	0.075	-2.955	-1.92
DEQ-DA-168-10	PdAg_1_1	1	-0.265259	0.487246	0.26045	0	0	0.0712299	513	221	150	0.0143	9	4	69	7.9565	0.933	2.065	2.821	3.42	143.9	-5.34	-5.875	6.065	0.19	0.0624	-2.48	0.075	-2.955	-1.92
DEQ-DA-168-10	PdAg_1_1	1	-0.269061	0.483836	0.264183	0	0	0.0717575	526.5	221	150	0.0143	9	4	69	7.9565	0.933	2.065	2.821	3.42	143.9	-5.34	-5.875	6.065	0.19	0.0624	-2.48	0.075	-2.955	-1.92
DEQ-DA-168-10	PdAg_1_1	1	-0.274799	0.480881	0.269818	0	0	0.0721198	540	222	150	0.0143	9	4	69	7.9565	0.933	2.065	2.821	3.42	143.9	-5.34	-5.875	6.065	0.19	0.0624	-2.48	0.075	-2.955	-1.92
DEQ-DA-168-10	PdAg_1_1	1	-0.28119	0.477092	0.276092	0	0	0.0724388	553.5	222	150	0.0143	9	4	69	7.9565	0.933	2.065	2.821	3.42	143.9	-5.34	-5.875	6.065	0.19	0.0624	-2.48	0.075	-2.955	-1.92
DEQ-DA-168-10	PdAg_1_1	1	-0.28518	0.472905	0.28001	0	0	0.072752	567	222	150	0.0143	9	4	69	7.9565	0.933	2.065	2.821	3.42	143.9	-5.34	-5.875	6.065	0.19	0.0624	-2.48	0.075	-2.955	-1.92
DEQ-DA-168-10	PdAg_1_1	1	-0.291427	0.469433	0.286144	0	0	0.0728899	580.5	222	150	0.0143	9	4	69	7.9565	0.933	2.065	2.821	3.42	143.9	-5.34	-5.875	6.065	0.19	0.0624	-2.48	0.075	-2.955	-1.92
DEQ-DA-168-10	PdAg_1_1	1	-0.298	0.465349	0.292598	0	0	0.0731091	594	222	150	0.0143	9	4	69	7.9565	0.933	2.065	2.821	3.42	143.9	-5.34	-5.875	6.065	0.19	0.0624	-2.48	0.075	-2.955	-1.92
DEQ-DA-168-10	PdAg_1_1	1	-0.300661	0.460377	0.29521	0	0	0.0733253	607.5	222	150	0.0143	9	4	69	7.9565	0.933	2.065	2.821	3.42	143.9	-5.34	-5.875	6.065	0.19	0.0624	-2.48	0.075	-2.955	-1.92
DEQ-DA-168-10	PdAg_1_1	1	-0.308896	0.458302	0.303296	0	0	0.0737956	621	223	150	0.0143	9	4	69	7.9565	0.933	2.065	2.821	3.42	143.9	-5.34	-5.875	6.065	0.19	0.0624	-2.48	0.075	-2.955	-1.92
DEQ-DA-168-10	PdAg_1_1	1	-0.311428	0.454411	0.305782	0	0	0.073961	634.5	223	150	0.0143	9	4	69	7.9565	0.933	2.065	2.821	3.42	143.9	-5.34	-5.875	6.065	0.19	0.0624	-2.48	0.075	-2.955	-1.92
DEQ-DA-168-10	PdAg_1_1	1	-0.318761	0.45126	0.312982	0	0	0.0741921	648	222	150	0.0143	9	4	69	7.9565	0.933	2.065	2.821	3.42	143.9	-5.34	-5.875	6.065	0.19	0.0624	-2.48	0.075	-2.955	-1.92
DEQ-DA-168-10	PdAg_1_1	1	-0.320411	0.447683	0.314603	0	0	0.074198	661.5	222	150	0.0143	9	4	69	7.9565	0.933	2.065	2.821	3.42	143.9	-5.34	-5.875	6.065	0.19	0.0624	-2.48	0.075	-2.955	-1.92
DEQ-DA-168-10	PdAg_1_1	1	-0.323276	0.444005	0.317415	0	0	0.0741322	675	222	150	0.0143	9	4	69	7.9565	0.933	2.065	2.821	3.42	143.9	-5.34	-5.875	6.065	0.19	0.0624	-2.48	0.075	-2.955	-1.92
DEQ-DA-168-17	Ag	0	0	0	0	0	0	0	13.5	50	50	0.0149	8	3	81	7.576	1.304	1.93	2.889	2.94	98.8	-3.73	-4.12	4.33	0.21	0.0748	-2.08	0.11	-4.1	-1.31
DEQ-DA-168-17	Ag	0	0	0	0	0	0	0	27	50	50	0.0149	8	3	81	7.576	1.304	1.93	2.889	2.94	98.8	-3.73	-4.12	4.33	0.21	0.0748	-2.08	0.11	-4.1	-1.31
DEQ-DA-168-17	Ag	0	0	0	0	0	0	0	40.5	50	50	0.0149	8	3	81	7.576	1.304	1.93	2.889	2.94	98.8	-3.73	-4.12	4.33	0.21	0.0748	-2.08	0.11	-4.1	-1.31
DEQ-DA-168-17	Ag	0	0	0	0	0	0	0	54	50	50	0.0149	8	3	81	7.576	1.304	1.93	2.889	2.94	98.8	-3.73	-4.12	4.33	0.21	0.0748	-2.08	0.11	-4.1	-1.31
DEQ-DA-168-17	Ag	0	0	0	0	0	0	0	67.5	50	50	0.0149	8	3	81	7.576	1.304	1.93	2.889	2.94	98.8	-3.73	-4.12	4.33	0.21	0.0748	-2.08	0.11	-4.1	-1.31
DEQ-DA-168-17	Ag	0	0	0	0	0	0	0	81	50	50	0.0149	8	3	81	7.576	1.304	1.93	2.889	2.94	98.8	-3.73	-4.12	4.33	0.21	0.0748	-2.08	0.11	-4.1	-1.31
DEQ-DA-168-17	Ag	0	0	0	0	0	0	0	94.5	50	50	0.0149	8	3	81	7.576	1.304	1.93	2.889	2.94	98.8	-3.73	-4.12	4.33	0.21	0.0748	-2.08	0.11	-4.1	-1.31
DEQ-DA-168-17	Ag	0	0	0	0	0	0	0	108	50	50	0.0149	8	3	81	7.576	1.304	1.93	2.889	2.94	98.8	-3.73	-4.12	4.33	0.21	0.0748	-2.08	0.11	-4.1	-1.31
DEQ-DA-168-17	Ag	0	0	0	0	0	0	0	121.5	50	50	0.0149	8	3	81	7.576	1.304	1.93	2.889	2.94	98.8	-3.73	-4.12	4.33	0.21	0.0748	-2.08	0.11	-4.1	-1.31
DEQ-DA-168-17	Ag	0	0	0	0	0	0	0	135	50	50	0.0149	8	3	81	7.576	1.304	1.93	2.889	2.94	98.8	-3.73	-4.12	4.33	0.21	0.0748	-2.08	0.11	-4.1	-1.31
DEQ-DA-168-17	Ag	0	0	0	0	0	0	0	148.5	50	50	0.0149	8	3	81	7.576	1.304	1.93	2.889	2.94	98.8	-3.73	-4.12	4.33	0.21	0.0748	-2.08	0.11	-4.1	-1.31
DEQ-DA-168-17	Ag	0	0	0	0	0	0	0	162	50	50	0.0149	8	3	81	7.576	1.304	1.93	2.889	2.94	98.8	-3.73	-4.12	4.33	0.21	0.0748	-2.08	0.11	-4.1	-1.31
DEQ-DA-168-17	Ag	0	0	0	0	0	0	0	175.5	50	50	0.0149	8	3	81	7.576	1.304	1.93	2.889	2.94	98.8	-3.73	-4.12	4.33	0.21	0.0748	-2.08	0.11	-4.1	-1.31
DEQ-DA-168-17	Ag	0	0	0	0	0	0	0	189	50	50	0.0149	8	3	81	7.576	1.304	1.93	2.889	2.94	98.8	-3.73	-4.12	4.33	0.21	0.0748	-2.08	0.11	-4.1	-1.31
DEQ-DA-168-17	Ag	0	0	0	0	0	0	0	202.5	50	50	0.0149	8	3	81	7.576	1.304	1.93	2.889	2.94	98.8	-3.73	-4.12	4.33	0.21	0.0748	-2.08	0.11	-4.1	-1.31
DEQ-DA-168-17	Ag	0	0	0	0	0	0	0	216	50	50	0.0149	8	3	81	7.576	1.304	1.93	2.889	2.94	98.8	-3.73	-4.12	4.33	0.21	0.0748	-2.08	0.11	-4.1	-1.31
DEQ-DA-168-17	Ag	0	0	0	0	0	0	0	229.5	50	50	0.0149	8	3	81	7.576	1.304	1.93	2.889	2.94	98.8	-3.73	-4.12	4.33	0.21	0.0748	-2.08	0.11	-4.1	-1.31
DEQ-DA-168-17	Ag	0	0	0	0	0	0	0	243	50	50	0.0149	8	3	81	7.576	1.304	1.93	2.889	2.94	98.8	-3.73	-4.12	4.33	0.21	0.0748	-2.08	0.11	-4.1	-1.31
DEQ-DA-168-17	Ag	0	0	0	0	0	0	0	256.5	50	50	0.0149	8	3	81	7.576	1.304	1.93	2.889	2.94	98.8	-3.73	-4.12	4.33	0.21	0.0748	-2.08	0.11	-4.1	-1.31
DEQ-DA-168-17	Ag	0	0	0	0	0	0	0	270	50	50	0.0149	8	3	81	7.576	1.304	1.93	2.889	2.94	98.8	-3.73	-4.12	4.33	0.21	0.0748	-2.08	0.11	-4.1	-1.31
DEQ-DA-168-17	Ag	0	0	0	0	0	0	0	283.5	50	50	0.0149	8	3	81	7.576	1.304	1.93	2.889	2.94	98.8	-3.73	-4.12	4.33	0.21	0.0748	-2.08	0.11	-4.1	-1.31
DEQ-DA-168-17	Ag	0	0	0	0	0	0	0	297	50	50	0.0149	8	3	81	7.576	1.304	1.93	2.889	2.94	98.8	-3.73	-4.12	4.33	0.21	0.0748	-2.08	0.11	-4.1	-1.31
DEQ-DA-168-17	Ag	0	0	0	0	0	0	0	310.5	50	50	0.0149	8	3	81	7.576	1.304	1.93	2.889	2.94	98.8	-3.73	-4.12	4.33	0.21	0.0748	-2.08	0.11	-4.1	-1.31
DEQ-DA-168-17	Ag	0	0	0	0	0	0	0	324	50	50	0.0149	8	3	81	7.576	1.304	1.93	2.889	2.94	98.8	-3.73	-4.12	4.33	0.21	0.0748	-2.08	0.11	-4.1	-1.31
DEQ-DA-168-17	Ag	0	0	0	0	0	0	0	337.5	50	50	0.0149	8	3	81	7.576	1.304	1.93	2.889	2.94	98.8	-3.73	-4.12	4.33	0.21	0.0748	-2.08	0.11	-4.1	-1.31
DEQ-DA-168-17	Ag	0	0	0	0	0	0	0	351	50	50	0.0149	8	3	81	7.576	1.304	1.93	2.889	2.94	98.8	-3.73	-4.12	4.33	0.21	0.0748	-2.08	0.11	-4.1	-1.31
DEQ-DA-168-17	Ag	0	0	0	0	0	0	0	364.5	50	50	0.0149	8	3	81	7.576	1.304	1.93	2.889	2.94	98.8	-3.73	-4.12	4.33	0.21	0.0748	-2.08	0.11	-4.1	-1.31
DEQ-DA-168-17	Ag	0	0	0	0	0	0	0	378	50	50	0.0149	8	3	81	7.576	1.304	1.93	2.889	2.94	98.8	-3.73	-4.12	4.33	0.21	0.0748	-2.08	0.11	-4.1	-1.31
DEQ-DA-168-17	Ag	0	0	0	0	0	0	0	391.5	50	50	0.0149	8	3	81	7.576	1.304	1.93	2.889	2.94	98.8	-3.73	-4.12	4.33	0.21	0.0748	-2.08	0.11	-4.1	-1.31
DEQ-DA-168-17	Ag	0	0	0	0	0	0	0	405	50	50	0.0149	8	3	81	7.576	1.304	1.93	2.889	2.94	98.8	-3.73	-4.12	4.33	0.21	0.0748	-2.08	0.11	-4.1	-1.31
DEQ-DA-168-17	Ag	0	0	0	0	0	0	0	13.5	100	100	0.0149	8	3	81	7.576	1.304	1.93	2.889	2.94	98.8	-3.73	-4.12	4.33	0.21	0.0748	-2.08	0.11	-4.1	-1.31
DEQ-DA-168-17	Ag	0	0	0	0	0	0	0	27	100	100	0.0149	8	3	81	7.576	1.304	1.93	2.889	2.94	98.8	-3.73	-4.12	4.33	0.21	0.0748	-2.08	0.11	-4.1	-1.31
DEQ-DA-168-17	Ag	0	0	0	0	0	0	0	40.5	100	100	0.0149	8	3	81	7.576	1.304	1.93	2.889	2.94	98.8	-3.73	-4.12	4.33	0.21	0.0748	-2.08	0.11	-4.1	-1.31
DEQ-DA-168-17	Ag	0	0	0	0	0	0	0	54	100	100	0.0149	8	3	81	7.576	1.304	1.93	2.889	2.94	98.8	-3.73	-4.12	4.33	0.21	0.0748	-2.08	0.11	-4.1	-1.31
DEQ-DA-168-17	Ag	0	0	0	0	0	0	0	67.5	100	100	0.0149	8	3	81	7.576	1.304	1.93	2.889	2.94	98.8	-3.73	-4.12	4.33	0.21	0.0748	-2.08	0.11	-4.1	-1.31
DEQ-DA-168-17	Ag	0	0	0	0	0	0	0	81	100	100	0.0149	8	3	81	7.576	1.304	1.93	2.889	2.94	98.8	-3.73	-4.12	4.33	0.21	0.0748	-2.08	0.11	-4.1	-1.31
DEQ-DA-168-17	Ag	0	0	0	0	0	0	0	94.5	100	100	0.0149	8	3	81	7.576	1.304	1.93	2.889	2.94	98.8	-3.73	-4.12	4.33	0.21	0.0748	-2.08	0.11	-4.1	-1.31
DEQ-DA-168-17	Ag	0	0	0	0	0	0	0	108	100	100	0.0149	8	3	81	7.576	1.304	1.93	2.889	2.94	98.8	-3.73	-4.12	4.33	0.21	0.0748	-2.08	0.11	-4.1	-1.31
DEQ-DA-168-17	Ag	0	0	0	0	0	0	0	121.5	100	100	0.0149	8	3	81	7.576	1.304	1.93	2.889	2.94	98.8	-3.73	-4.12	4.33	0.21	0.0748	-2.08	0.11	-4.1	-1.31
DEQ-DA-168-17	Ag	0	0	0	0	0	0	0	135	100	100	0.0149	8	3	81	7.576	1.304	1.93	2.889	2.94	98.8	-3.73	-4.12	4.33	0.21	0.0748	-2.08	0.11	-4.1	-1.31
DEQ-DA-168-17	Ag	0	0	0	0	0	0	0	148.5	100	100	0.0149	8	3	81	7.576	1.304	1.93	2.889	2.94	98.8	-3.73	-4.12	4.33	0.21	0.0748	-2.08	0.11	-4.1	-1.31
DEQ-DA-168-17	Ag	0	0	0	0	0	0	0	162	100	100	0.0149	8	3	81	7.576	1.304	1.93	2.889	2.94	98.8	-3.73	-4.12	4.33	0.21	0.0748	-2.08	0.11	-4.1	-1.31
DEQ-DA-168-17	Ag	0	0	0	0	0	0	0	175.5	100	100	0.0149	8	3	81	7.576	1.304	1.93	2.889	2.94	98.8	-3.73	-4.12	4.33	0.21	0.0748	-2.08	0.11	-4.1	-1.31
DEQ-DA-168-17	Ag	0	0	0	0	0	0	0	189	100	100	0.0149	8	3	81	7.576	1.304	1.93	2.889	2.94	98.8	-3.73	-4.12	4.33	0.21	0.0748	-2.08	0.11	-4.1	-1.31
DEQ-DA-168-17	Ag	0	0	0	0	0	0	0	202.5	100	100	0.0149	8	3	81	7.576	1.304	1.93	2.889	2.94	98.8	-3.73	-4.12	4.33	0.21	0.0748	-2.08	0.11	-4.1	-1.31
DEQ-DA-168-17	Ag	0	0	0	0	0	0	0	216	100	100	0.0149	8	3	81	7.576	1.304	1.93	2.889	2.94	98.8	-3.73	-4.12	4.33	0.21	0.0748	-2.08	0.11	-4.1	-1.31
DEQ-DA-168-17	Ag	0	0	0	0	0	0	0	229.5	100	100	0.0149	8	3	81	7.576	1.304	1.93	2.889	2.94	98.8	-3.73	-4.12	4.33	0.21	0.0748	-2.08	0.11	-4.1	-1.31
DEQ-DA-168-17	Ag	0	0	0	0	0	0	0	243	100	100	0.0149	8	3	81	7.576	1.304	1.93	2.889	2.94	98.8	-3.73	-4.12	4.33	0.21	0.0748	-2.08	0.11	-4.1	-1.31
DEQ-DA-168-17	Ag	0	0	0	0	0	0	0	256.5	100	100	0.0149	8	3	81	7.576	1.304	1.93	2.889	2.94	98.8	-3.73	-4.12	4.33	0.21	0.0748	-2.08	0.11	-4.1	-1.31
DEQ-DA-168-17	Ag	0	0	0	0	0	0	0	270	100	100	0.0149	8	3	81	7.576	1.304	1.93	2.889	2.94	98.8	-3.73	-4.12	4.33	0.21	0.0748	-2.08	0.11	-4.1	-1.31
DEQ-DA-168-17	Ag	0	0	0	0	0	0	0	283.5	100	100	0.0149	8	3	81	7.576	1.304	1.93	2.889	2.94	98.8	-3.73	-4.12	4.33	0.21	0.0748	-2.08	0.11	-4.1	-1.31
DEQ-DA-168-17	Ag	0	0	0	0	0	0	0	297	100	100	0.0149	8	3	81	7.576	1.304	1.93	2.889	2.94	98.8	-3.73	-4.12	4.33	0.21	0.0748	-2.08	0.11	-4.1	-1.31
DEQ-DA-168-17	Ag	0	0	0	0	0	0	0	310.5	100	100	0.0149	8	3	81	7.576	1.304	1.93	2.889	2.94	98.8	-3.73	-4.12	4.33	0.21	0.0748	-2.08	0.11	-4.1	-1.31
DEQ-DA-168-17	Ag	0	0	0	0	0	0	0	324	100	100	0.0149	8	3	81	7.576	1.304	1.93	2.889	2.94	98.8	-3.73	-4.12	4.33	0.21	0.0748	-2.08	0.11	-4.1	-1.31
DEQ-DA-168-17	Ag	0	0	0	0	0	0	0	337.5	100	100	0.0149	8	3	81	7.576	1.304	1.93	2.889	2.94	98.8	-3.73	-4.12	4.33	0.21	0.0748	-2.08	0.11	-4.1	-1.31
DEQ-DA-168-17	Ag	0	0	0	0	0	0	0	351	100	100	0.0149	8	3	81	7.576	1.304	1.93	2.889	2.94	98.8	-3.73	-4.12	4.33	0.21	0.0748	-2.08	0.11	-4.1	-1.31
DEQ-DA-168-17	Ag	0	0	0	0	0	0	0	364.5	100	100	0.0149	8	3	81	7.576	1.304	1.93	2.889	2.94	98.8	-3.73	-4.12	4.33	0.21	0.0748	-2.08	0.11	-4.1	-1.31
DEQ-DA-168-17	Ag	0	0	0	0	0	0	0	378	100	100	0.0149	8	3	81	7.576	1.304	1.93	2.889	2.94	98.8	-3.73	-4.12	4.33	0.21	0.0748	-2.08	0.11	-4.1	-1.31
DEQ-DA-168-17	Ag	0	0	0	0	0	0	0	391.5	100	100	0.0149	8	3	81	7.576	1.304	1.93	2.889	2.94	98.8	-3.73	-4.12	4.33	0.21	0.0748	-2.08	0.11	-4.1	-1.31
DEQ-DA-168-17	Ag	0	0	0	0	0	0	0	405	100	100	0.0149	8	3	81	7.576	1.304	1.93	2.889	2.94	98.8	-3.73	-4.12	4.33	0.21	0.0748	-2.08	0.11	-4.1	-1.31
DEQ-DA-168-17	Ag	-0.0143962	-0.00891113	0	-0.639139	0	0	0	13.5	140	150	0.0149	8	3	81	7.576	1.304	1.93	2.889	2.94	98.8	-3.73	-4.12	4.33	0.21	0.0748	-2.08	0.11	-4.1	-1.31
DEQ-DA-168-17	Ag	-0.000878374	-0.000635258	0	-0.74676	0	0	0	27	140	150	0.0149	8	3	81	7.576	1.304	1.93	2.889	2.94	98.8	-3.73	-4.12	4.33	0.21	0.0748	-2.08	0.11	-4.1	-1.31
DEQ-DA-168-17	Ag	-0.00665841	-0.00659388	0	-1.02254	0	0	0	40.5	140	150	0.0149	8	3	81	7.576	1.304	1.93	2.889	2.94	98.8	-3.73	-4.12	4.33	0.21	0.0748	-2.08	0.11	-4.1	-1.31
DEQ-DA-168-17	Ag	-0.0148623	-0.00766975	0	-0.53285	0	0	0	54	140	150	0.0149	8	3	81	7.576	1.304	1.93	2.889	2.94	98.8	-3.73	-4.12	4.33	0.21	0.0748	-2.08	0.11	-4.1	-1.31
DEQ-DA-168-17	Ag	-0.0143962	-0.00469043	0	-0.336415	0	0	0	67.5	140	150	0.0149	8	3	81	7.576	1.304	1.93	2.889	2.94	98.8	-3.73	-4.12	4.33	0.21	0.0748	-2.08	0.11	-4.1	-1.31
DEQ-DA-168-17	Ag	-0.00264968	0.00813716	0	3.17096	0	0	0	81	140	150	0.0149	8	3	81	7.576	1.304	1.93	2.889	2.94	98.8	-3.73	-4.12	4.33	0.21	0.0748	-2.08	0.11	-4.1	-1.31
DEQ-DA-168-17	Ag	0	0	0	0	0	0	0	94.5	150	150	0.0149	8	3	81	7.576	1.304	1.93	2.889	2.94	98.8	-3.73	-4.12	4.33	0.21	0.0748	-2.08	0.11	-4.1	-1.31
DEQ-DA-168-17	Ag	0	0	0	0	0	0	0	108	150	150	0.0149	8	3	81	7.576	1.304	1.93	2.889	2.94	98.8	-3.73	-4.12	4.33	0.21	0.0748	-2.08	0.11	-4.1	-1.31
DEQ-DA-168-17	Ag	0	0	0	0	0	0	0	121.5	150	150	0.0149	8	3	81	7.576	1.304	1.93	2.889	2.94	98.8	-3.73	-4.12	4.33	0.21	0.0748	-2.08	0.11	-4.1	-1.31
DEQ-DA-168-17	Ag	0	0	0	0	0	0	0	135	150	150	0.0149	8	3	81	7.576	1.304	1.93	2.889	2.94	98.8	-3.73	-4.12	4.33	0.21	0.0748	-2.08	0.11	-4.1	-1.31
DEQ-DA-168-17	Ag	0	0	0	0	0	0	0	148.5	150	150	0.0149	8	3	81	7.576	1.304	1.93	2.889	2.94	98.8	-3.73	-4.12	4.33	0.21	0.0748	-2.08	0.11	-4.1	-1.31
DEQ-DA-168-17	Ag	0	0	0	0	0	0	0	162	150	150	0.0149	8	3	81	7.576	1.304	1.93	2.889	2.94	98.8	-3.73	-4.12	4.33	0.21	0.0748	-2.08	0.11	-4.1	-1.31
DEQ-DA-168-17	Ag	0	0	0	0	0	0	0	175.5	150	150	0.0149	8	3	81	7.576	1.304	1.93	2.889	2.94	98.8	-3.73	-4.12	4.33	0.21	0.0748	-2.08	0.11	-4.1	-1.31
DEQ-DA-168-17	Ag	0	0	0	0	0	0	0	189	150	150	0.0149	8	3	81	7.576	1.304	1.93	2.889	2.94	98.8	-3.73	-4.12	4.33	0.21	0.0748	-2.08	0.11	-4.1	-1.31
DEQ-DA-168-17	Ag	0	0	0	0	0	0	0	202.5	150	150	0.0149	8	3	81	7.576	1.304	1.93	2.889	2.94	98.8	-3.73	-4.12	4.33	0.21	0.0748	-2.08	0.11	-4.1	-1.31
DEQ-DA-168-17	Ag	0	0	0	0	0	0	0	216	150	150	0.0149	8	3	81	7.576	1.304	1.93	2.889	2.94	98.8	-3.73	-4.12	4.33	0.21	0.0748	-2.08	0.11	-4.1	-1.31
DEQ-DA-168-17	Ag	0	0	0	0	0	0	0	229.5	150	150	0.0149	8	3	81	7.576	1.304	1.93	2.889	2.94	98.8	-3.73	-4.12	4.33	0.21	0.0748	-2.08	0.11	-4.1	-1.31
DEQ-DA-168-17	Ag	0	0	0	0	0	0	0	243	150	150	0.0149	8	3	81	7.576	1.304	1.93	2.889	2.94	98.8	-3.73	-4.12	4.33	0.21	0.0748	-2.08	0.11	-4.1	-1.31
DEQ-DA-168-17	Ag	0	0	0	0	0	0	0	256.5	150	150	0.0149	8	3	81	7.576	1.304	1.93	2.889	2.94	98.8	-3.73	-4.12	4.33	0.21	0.0748	-2.08	0.11	-4.1	-1.31
DEQ-DA-168-17	Ag	0	0	0	0	0	0	0	270	150	150	0.0149	8	3	81	7.576	1.304	1.93	2.889	2.94	98.8	-3.73	-4.12	4.33	0.21	0.0748	-2.08	0.11	-4.1	-1.31
DEQ-DA-168-17	Ag	0	0	0	0	0	0	0	283.5	150	150	0.0149	8	3	81	7.576	1.304	1.93	2.889	2.94	98.8	-3.73	-4.12	4.33	0.21	0.0748	-2.08	0.11	-4.1	-1.31
DEQ-DA-168-17	Ag	0	0	0	0	0	0	0	297	150	150	0.0149	8	3	81	7.576	1.304	1.93	2.889	2.94	98.8	-3.73	-4.12	4.33	0.21	0.0748	-2.08	0.11	-4.1	-1.31
DEQ-DA-168-17	Ag	0	0	0	0	0	0	0	310.5	150	150	0.0149	8	3	81	7.576	1.304	1.93	2.889	2.94	98.8	-3.73	-4.12	4.33	0.21	0.0748	-2.08	0.11	-4.1	-1.31
DEQ-DA-168-17	Ag	0	0	0	0	0	0	0	324	150	150	0.0149	8	3	81	7.576	1.304	1.93	2.889	2.94	98.8	-3.73	-4.12	4.33	0.21	0.0748	-2.08	0.11	-4.1	-1.31
DEQ-DA-168-17	Ag	0	0	0	0	0	0	0	337.5	150	150	0.0149	8	3	81	7.576	1.304	1.93	2.889	2.94	98.8	-3.73	-4.12	4.33	0.21	0.0748	-2.08	0.11	-4.1	-1.31
DEQ-DA-168-17	Ag	0	0	0	0	0	0	0	351	150	150	0.0149	8	3	81	7.576	1.304	1.93	2.889	2.94	98.8	-3.73	-4.12	4.33	0.21	0.0748	-2.08	0.11	-4.1	-1.31
DEQ-DA-168-17	Ag	0	0	0	0	0	0	0	364.5	150	150	0.0149	8	3	81	7.576	1.304	1.93	2.889	2.94	98.8	-3.73	-4.12	4.33	0.21	0.0748	-2.08	0.11	-4.1	-1.31
DEQ-DA-168-17	Ag	0	0	0	0	0	0	0	378	150	150	0.0149	8	3	81	7.576	1.304	1.93	2.889	2.94	98.8	-3.73	-4.12	4.33	0.21	0.0748	-2.08	0.11	-4.1	-1.31
DEQ-DA-168-17	Ag	0	0	0	0	0	0	0	391.5	150	150	0.0149	8	3	81	7.576	1.304	1.93	2.889	2.94	98.8	-3.73	-4.12	4.33	0.21	0.0748	-2.08	0.11	-4.1	-1.31
DEQ-DA-168-17	Ag	0	0	0	0	0	0	0	405	150	150	0.0149	8	3	81	7.576	1.304	1.93	2.889	2.94	98.8	-3.73	-4.12	4.33	0.21	0.0748	-2.08	0.11	-4.1	-1.31
KBR-KA-004-03	PdAu_1_9	-0.0331606	-0.0191596	-0.255161	-0.558634	0	0	0	13.5	50	50	0.0083	6	3	67	9.1371	2.1343	2.506	2.8664	3.819	168.3	-4.934	-4.696	4.974	0.278	0.09347	-2.286	-0.14	-3.178	-1.576
KBR-KA-004-03	PdAu_1_9	0.0302657	-0.0104886	0.327789	0.335065	0	0	0	27	51	50	0.0083	6	3	67	9.1371	2.1343	2.506	2.8664	3.819	168.3	-4.934	-4.696	4.974	0.278	0.09347	-2.286	-0.14	-3.178	-1.576
KBR-KA-004-03	PdAu_1_9	0.0326589	-0.0117715	0.335596	0.348492	0	0	0	40.5	51	50	0.0083	6	3	67	9.1371	2.1343	2.506	2.8664	3.819	168.3	-4.934	-4.696	4.974	0.278	0.09347	-2.286	-0.14	-3.178	-1.576
KBR-KA-004-03	PdAu_1_9	0.030802	-0.0156528	0.384906	0.491334	0	0	0	54	51	50	0.0083	6	3	67	9.1371	2.1343	2.506	2.8664	3.819	168.3	-4.934	-4.696	4.974	0.278	0.09347	-2.286	-0.14	-3.178	-1.576
KBR-KA-004-03	PdAu_1_9	0	0	0	0	0	0	0	67.5	50	50	0.0083	6	3	67	9.1371	2.1343	2.506	2.8664	3.819	168.3	-4.934	-4.696	4.974	0.278	0.09347	-2.286	-0.14	-3.178	-1.576
KBR-KA-004-03	PdAu_1_9	0	0	0	0	0	0	0	81	50	50	0.0083	6	3	67	9.1371	2.1343	2.506	2.8664	3.819	168.3	-4.934	-4.696	4.974	0.278	0.09347	-2.286	-0.14	-3.178	-1.576
KBR-KA-004-03	PdAu_1_9	0	0	0	0	0	0	0	94.5	50	50	0.0083	6	3	67	9.1371	2.1343	2.506	2.8664	3.819	168.3	-4.934	-4.696	4.974	0.278	0.09347	-2.286	-0.14	-3.178	-1.576
KBR-KA-004-03	PdAu_1_9	0	0	0	0	0	0	0	108	50	50	0.0083	6	3	67	9.1371	2.1343	2.506	2.8664	3.819	168.3	-4.934	-4.696	4.974	0.278	0.09347	-2.286	-0.14	-3.178	-1.576
KBR-KA-004-03	PdAu_1_9	0	0	0	0	0	0	0	121.5	50	50	0.0083	6	3	67	9.1371	2.1343	2.506	2.8664	3.819	168.3	-4.934	-4.696	4.974	0.278	0.09347	-2.286	-0.14	-3.178	-1.576
KBR-KA-004-03	PdAu_1_9	0	0	0	0	0	0	0	135	50	50	0.0083	6	3	67	9.1371	2.1343	2.506	2.8664	3.819	168.3	-4.934	-4.696	4.974	0.278	0.09347	-2.286	-0.14	-3.178	-1.576
KBR-KA-004-03	PdAu_1_9	0	0	0	0	0	0	0	148.5	50	50	0.0083	6	3	67	9.1371	2.1343	2.506	2.8664	3.819	168.3	-4.934	-4.696	4.974	0.278	0.09347	-2.286	-0.14	-3.178	-1.576
KBR-KA-004-03	PdAu_1_9	0	0	0	0	0	0	0	162	50	50	0.0083	6	3	67	9.1371	2.1343	2.506	2.8664	3.819	168.3	-4.934	-4.696	4.974	0.278	0.09347	-2.286	-0.14	-3.178	-1.576
KBR-KA-004-03	PdAu_1_9	0	0	0	0	0	0	0	175.5	50	50	0.0083	6	3	67	9.1371	2.1343	2.506	2.8664	3.819	168.3	-4.934	-4.696	4.974	0.278	0.09347	-2.286	-0.14	-3.178	-1.576
KBR-KA-004-03	PdAu_1_9	0	0	0	0	0	0	0	189	50	50	0.0083	6	3	67	9.1371	2.1343	2.506	2.8664	3.819	168.3	-4.934	-4.696	4.974	0.278	0.09347	-2.286	-0.14	-3.178	-1.576
KBR-KA-004-03	PdAu_1_9	0	0	0	0	0	0	0	202.5	50	50	0.0083	6	3	67	9.1371	2.1343	2.506	2.8664	3.819	168.3	-4.934	-4.696	4.974	0.278	0.09347	-2.286	-0.14	-3.178	-1.576
KBR-KA-004-03	PdAu_1_9	0	0	0	0	0	0	0	216	50	50	0.0083	6	3	67	9.1371	2.1343	2.506	2.8664	3.819	168.3	-4.934	-4.696	4.974	0.278	0.09347	-2.286	-0.14	-3.178	-1.576
KBR-KA-004-03	PdAu_1_9	0	0	0	0	0	0	0	229.5	50	50	0.0083	6	3	67	9.1371	2.1343	2.506	2.8664	3.819	168.3	-4.934	-4.696	4.974	0.278	0.09347	-2.286	-0.14	-3.178	-1.576
KBR-KA-004-03	PdAu_1_9	0	0	0	0	0	0	0	243	50	50	0.0083	6	3	67	9.1371	2.1343	2.506	2.8664	3.819	168.3	-4.934	-4.696	4.974	0.278	0.09347	-2.286	-0.14	-3.178	-1.576
KBR-KA-004-03	PdAu_1_9	0	0	0	0	0	0	0	256.5	50	50	0.0083	6	3	67	9.1371	2.1343	2.506	2.8664	3.819	168.3	-4.934	-4.696	4.974	0.278	0.09347	-2.286	-0.14	-3.178	-1.576
KBR-KA-004-03	PdAu_1_9	0	0	0	0	0	0	0	270	50	50	0.0083	6	3	67	9.1371	2.1343	2.506	2.8664	3.819	168.3	-4.934	-4.696	4.974	0.278	0.09347	-2.286	-0.14	-3.178	-1.576
KBR-KA-004-03	PdAu_1_9	0	0	0	0	0	0	0	283.5	50	50	0.0083	6	3	67	9.1371	2.1343	2.506	2.8664	3.819	168.3	-4.934	-4.696	4.974	0.278	0.09347	-2.286	-0.14	-3.178	-1.576
KBR-KA-004-03	PdAu_1_9	0	0	0	0	0	0	0	297	50	50	0.0083	6	3	67	9.1371	2.1343	2.506	2.8664	3.819	168.3	-4.934	-4.696	4.974	0.278	0.09347	-2.286	-0.14	-3.178	-1.576
KBR-KA-004-03	PdAu_1_9	0	0	0	0	0	0	0	310.5	50	50	0.0083	6	3	67	9.1371	2.1343	2.506	2.8664	3.819	168.3	-4.934	-4.696	4.974	0.278	0.09347	-2.286	-0.14	-3.178	-1.576
KBR-KA-004-03	PdAu_1_9	0	0	0	0	0	0	0	324	50	50	0.0083	6	3	67	9.1371	2.1343	2.506	2.8664	3.819	168.3	-4.934	-4.696	4.974	0.278	0.09347	-2.286	-0.14	-3.178	-1.576
KBR-KA-004-03	PdAu_1_9	0	0	0	0	0	0	0	337.5	50	50	0.0083	6	3	67	9.1371	2.1343	2.506	2.8664	3.819	168.3	-4.934	-4.696	4.974	0.278	0.09347	-2.286	-0.14	-3.178	-1.576
KBR-KA-004-03	PdAu_1_9	0	0	0	0	0	0	0	351	50	50	0.0083	6	3	67	9.1371	2.1343	2.506	2.8664	3.819	168.3	-4.934	-4.696	4.974	0.278	0.09347	-2.286	-0.14	-3.178	-1.576
KBR-KA-004-03	PdAu_1_9	0	0	0	0	0	0	0	364.5	50	50	0.0083	6	3	67	9.1371	2.1343	2.506	2.8664	3.819	168.3	-4.934	-4.696	4.974	0.278	0.09347	-2.286	-0.14	-3.178	-1.576
KBR-KA-004-03	PdAu_1_9	0	0	0	0	0	0	0	378	50	50	0.0083	6	3	67	9.1371	2.1343	2.506	2.8664	3.819	168.3	-4.934	-4.696	4.974	0.278	0.09347	-2.286	-0.14	-3.178	-1.576
KBR-KA-004-03	PdAu_1_9	0	0	0	0	0	0	0	391.5	50	50	0.0083	6	3	67	9.1371	2.1343	2.506	2.8664	3.819	168.3	-4.934	-4.696	4.974	0.278	0.09347	-2.286	-0.14	-3.178	-1.576
KBR-KA-004-03	PdAu_1_9	0	0	0	0	0	0	0	405	50	50	0.0083	6	3	67	9.1371	2.1343	2.506	2.8664	3.819	168.3	-4.934	-4.696	4.974	0.278	0.09347	-2.286	-0.14	-3.178	-1.576
KBR-KA-004-03	PdAu_1_9	0.982737	0.426409	1.34959	-0.424518	0	0	0.112538	13.5	194	100	0.0083	6	3	67	9.1371	2.1343	2.506	2.8664	3.819	168.3	-4.934	-4.696	4.974	0.278	0.09347	-2.286	-0.14	-3.178	-1.576
KBR-KA-004-03	PdAu_1_9	1	0.0930158	0.831958	-0.0910047	0	0	0.108536	27	187	100	0.0083	6	3	67	9.1371	2.1343	2.506	2.8664	3.819	168.3	-4.934	-4.696	4.974	0.278	0.09347	-2.286	-0.14	-3.178	-1.576
KBR-KA-004-03	PdAu_1_9	1	0.0735007	0.719573	-0.0719116	0	0	0.115665	40.5	187	100	0.0083	6	3	67	9.1371	2.1343	2.506	2.8664	3.819	168.3	-4.934	-4.696	4.974	0.278	0.09347	-2.286	-0.14	-3.178	-1.576
KBR-KA-004-03	PdAu_1_9	1	0.0381583	0.66726	-0.0373333	0	0	0.120389	54	185	100	0.0083	6	3	67	9.1371	2.1343	2.506	2.8664	3.819	168.3	-4.934	-4.696	4.974	0.278	0.09347	-2.286	-0.14	-3.178	-1.576
KBR-KA-004-03	PdAu_1_9	1	0.0102983	0.629369	-0.0100756	0	0	0.122912	67.5	184	100	0.0083	6	3	67	9.1371	2.1343	2.506	2.8664	3.819	168.3	-4.934	-4.696	4.974	0.278	0.09347	-2.286	-0.14	-3.178	-1.576
KBR-KA-004-03	PdAu_1_9	1	-0.00950547	0.602984	0.00929995	0	0	0.124638	81	184	100	0.0083	6	3	67	9.1371	2.1343	2.506	2.8664	3.819	168.3	-4.934	-4.696	4.974	0.278	0.09347	-2.286	-0.14	-3.178	-1.576
KBR-KA-004-03	PdAu_1_9	1	-0.0417004	0.585125	0.0407988	0	0	0.127539	94.5	184	100	0.0083	6	3	67	9.1371	2.1343	2.506	2.8664	3.819	168.3	-4.934	-4.696	4.974	0.278	0.09347	-2.286	-0.14	-3.178	-1.576
KBR-KA-004-03	PdAu_1_9	1	-0.0593489	0.562169	0.0580657	0	0	0.128572	108	184	100	0.0083	6	3	67	9.1371	2.1343	2.506	2.8664	3.819	168.3	-4.934	-4.696	4.974	0.278	0.09347	-2.286	-0.14	-3.178	-1.576
KBR-KA-004-03	PdAu_1_9	1	-0.0806878	0.546639	0.0789432	0	0	0.129712	121.5	185	100	0.0083	6	3	67	9.1371	2.1343	2.506	2.8664	3.819	168.3	-4.934	-4.696	4.974	0.278	0.09347	-2.286	-0.14	-3.178	-1.576
KBR-KA-004-03	PdAu_1_9	1	-0.0989717	0.530167	0.0968318	0	0	0.130285	135	185	100	0.0083	6	3	67	9.1371	2.1343	2.506	2.8664	3.819	168.3	-4.934	-4.696	4.974	0.278	0.09347	-2.286	-0.14	-3.178	-1.576
KBR-KA-004-03	PdAu_1_9	1	-0.110691	0.514779	0.108298	0	0	0.130772	148.5	185	100	0.0083	6	3	67	9.1371	2.1343	2.506	2.8664	3.819	168.3	-4.934	-4.696	4.974	0.278	0.09347	-2.286	-0.14	-3.178	-1.576
KBR-KA-004-03	PdAu_1_9	1	-0.121788	0.501799	0.119155	0	0	0.130818	162	186	100	0.0083	6	3	67	9.1371	2.1343	2.506	2.8664	3.819	168.3	-4.934	-4.696	4.974	0.278	0.09347	-2.286	-0.14	-3.178	-1.576
KBR-KA-004-03	PdAu_1_9	1	-0.134244	0.487489	0.131342	0	0	0.131413	175.5	185	100	0.0083	6	3	67	9.1371	2.1343	2.506	2.8664	3.819	168.3	-4.934	-4.696	4.974	0.278	0.09347	-2.286	-0.14	-3.178	-1.576
KBR-KA-004-03	PdAu_1_9	1	-0.146085	0.477174	0.142927	0	0	0.131482	189	186	100	0.0083	6	3	67	9.1371	2.1343	2.506	2.8664	3.819	168.3	-4.934	-4.696	4.974	0.278	0.09347	-2.286	-0.14	-3.178	-1.576
KBR-KA-004-03	PdAu_1_9	1	-0.163262	0.468273	0.159732	0	0	0.132668	202.5	187	100	0.0083	6	3	67	9.1371	2.1343	2.506	2.8664	3.819	168.3	-4.934	-4.696	4.974	0.278	0.09347	-2.286	-0.14	-3.178	-1.576
KBR-KA-004-03	PdAu_1_9	1	-0.173664	0.456174	0.169909	0	0	0.131629	216	187	100	0.0083	6	3	67	9.1371	2.1343	2.506	2.8664	3.819	168.3	-4.934	-4.696	4.974	0.278	0.09347	-2.286	-0.14	-3.178	-1.576
KBR-KA-004-03	PdAu_1_9	1	-0.187595	0.445908	0.183539	0	0	0.131877	229.5	187	100	0.0083	6	3	67	9.1371	2.1343	2.506	2.8664	3.819	168.3	-4.934	-4.696	4.974	0.278	0.09347	-2.286	-0.14	-3.178	-1.576
KBR-KA-004-03	PdAu_1_9	1	-0.206393	0.438894	0.20193	0	0	0.132721	243	187	100	0.0083	6	3	67	9.1371	2.1343	2.506	2.8664	3.819	168.3	-4.934	-4.696	4.974	0.278	0.09347	-2.286	-0.14	-3.178	-1.576
KBR-KA-004-03	PdAu_1_9	1	-0.213119	0.422538	0.208511	0	0	0.132295	256.5	187	100	0.0083	6	3	67	9.1371	2.1343	2.506	2.8664	3.819	168.3	-4.934	-4.696	4.974	0.278	0.09347	-2.286	-0.14	-3.178	-1.576
KBR-KA-004-03	PdAu_1_9	1	-0.227889	0.413449	0.222961	0	0	0.132519	270	188	100	0.0083	6	3	67	9.1371	2.1343	2.506	2.8664	3.819	168.3	-4.934	-4.696	4.974	0.278	0.09347	-2.286	-0.14	-3.178	-1.576
KBR-KA-004-03	PdAu_1_9	1	-0.227757	0.406707	0.222833	0	0	0.130668	283.5	188	100	0.0083	6	3	67	9.1371	2.1343	2.506	2.8664	3.819	168.3	-4.934	-4.696	4.974	0.278	0.09347	-2.286	-0.14	-3.178	-1.576
KBR-KA-004-03	PdAu_1_9	1	-0.249401	0.393307	0.244008	0	0	0.131616	297	189	100	0.0083	6	3	67	9.1371	2.1343	2.506	2.8664	3.819	168.3	-4.934	-4.696	4.974	0.278	0.09347	-2.286	-0.14	-3.178	-1.576
KBR-KA-004-03	PdAu_1_9	1	-0.265017	0.381033	0.259287	0	0	0.131836	310.5	189	100	0.0083	6	3	67	9.1371	2.1343	2.506	2.8664	3.819	168.3	-4.934	-4.696	4.974	0.278	0.09347	-2.286	-0.14	-3.178	-1.576
KBR-KA-004-03	PdAu_1_9	1	-0.27598	0.363752	0.270013	0	0	0.131403	324	188	100	0.0083	6	3	67	9.1371	2.1343	2.506	2.8664	3.819	168.3	-4.934	-4.696	4.974	0.278	0.09347	-2.286	-0.14	-3.178	-1.576
KBR-KA-004-03	PdAu_1_9	1	-0.292015	0.35055	0.285701	0	0	0.131662	337.5	188	100	0.0083	6	3	67	9.1371	2.1343	2.506	2.8664	3.819	168.3	-4.934	-4.696	4.974	0.278	0.09347	-2.286	-0.14	-3.178	-1.576
KBR-KA-004-03	PdAu_1_9	0.994502	-0.302019	0.342848	0.297122	0	0	0.131876	351	189	100	0.0083	6	3	67	9.1371	2.1343	2.506	2.8664	3.819	168.3	-4.934	-4.696	4.974	0.278	0.09347	-2.286	-0.14	-3.178	-1.576
KBR-KA-004-03	PdAu_1_9	0.991995	-0.313312	0.328619	0.309011	0	0	0.131951	364.5	188	100	0.0083	6	3	67	9.1371	2.1343	2.506	2.8664	3.819	168.3	-4.934	-4.696	4.974	0.278	0.09347	-2.286	-0.14	-3.178	-1.576
KBR-KA-004-03	PdAu_1_9	0.988701	-0.331749	0.317644	0.328285	0	0	0.132991	378	188	100	0.0083	6	3	67	9.1371	2.1343	2.506	2.8664	3.819	168.3	-4.934	-4.696	4.974	0.278	0.09347	-2.286	-0.14	-3.178	-1.576
KBR-KA-004-03	PdAu_1_9	0.983824	-0.344296	0.304431	0.342391	0	0	0.138095	391.5	187	100	0.0083	6	3	67	9.1371	2.1343	2.506	2.8664	3.819	168.3	-4.934	-4.696	4.974	0.278	0.09347	-2.286	-0.14	-3.178	-1.576
KBR-KA-004-03	PdAu_1_9	0.977905	-0.358665	0.294118	0.358839	0	0	0.134574	405	186	100	0.0083	6	3	67	9.1371	2.1343	2.506	2.8664	3.819	168.3	-4.934	-4.696	4.974	0.278	0.09347	-2.286	-0.14	-3.178	-1.576
KBR-KA-004-03	PdAu_1_9	0.969194	-0.360227	0.278911	0.363641	0	0	0.134561	418.5	185	100	0.0083	6	3	67	9.1371	2.1343	2.506	2.8664	3.819	168.3	-4.934	-4.696	4.974	0.278	0.09347	-2.286	-0.14	-3.178	-1.576
KBR-KA-004-03	PdAu_1_9	0.956484	-0.372538	0.265932	0.381066	0	0	0.136124	432	183	100	0.0083	6	3	67	9.1371	2.1343	2.506	2.8664	3.819	168.3	-4.934	-4.696	4.974	0.278	0.09347	-2.286	-0.14	-3.178	-1.576
KBR-KA-004-03	PdAu_1_9	0.935807	-0.370565	0.248119	0.387423	0	0	0.137088	445.5	180	100	0.0083	6	3	67	9.1371	2.1343	2.506	2.8664	3.819	168.3	-4.934	-4.696	4.974	0.278	0.09347	-2.286	-0.14	-3.178	-1.576
KBR-KA-004-03	PdAu_1_9	0.906159	-0.363244	0.231396	0.392194	0	0	0.138159	459	176	100	0.0083	6	3	67	9.1371	2.1343	2.506	2.8664	3.819	168.3	-4.934	-4.696	4.974	0.278	0.09347	-2.286	-0.14	-3.178	-1.576
KBR-KA-004-03	PdAu_1_9	0.842656	-0.342062	0.20957	0.397157	0	0	0.141346	472.5	169	100	0.0083	6	3	67	9.1371	2.1343	2.506	2.8664	3.819	168.3	-4.934	-4.696	4.974	0.278	0.09347	-2.286	-0.14	-3.178	-1.576
KBR-KA-004-03	PdAu_1_9	0.565867	-0.16849	0.152895	0.291318	0	0	0.130116	486	137	100	0.0083	6	3	67	9.1371	2.1343	2.506	2.8664	3.819	168.3	-4.934	-4.696	4.974	0.278	0.09347	-2.286	-0.14	-3.178	-1.576
KBR-KA-004-03	PdAu_1_9	0.204848	0.007165	0.134251	-0.0342209	0	0	0.0436089	499.5	104	100	0.0083	6	3	67	9.1371	2.1343	2.506	2.8664	3.819	168.3	-4.934	-4.696	4.974	0.278	0.09347	-2.286	-0.14	-3.178	-1.576
KBR-KA-004-03	PdAu_1_9	0.121371	-0.00063231	0.186425	0.00509708	0	0	0.0468601	513	95	100	0.0083	6	3	67	9.1371	2.1343	2.506	2.8664	3.819	168.3	-4.934	-4.696	4.974	0.278	0.09347	-2.286	-0.14	-3.178	-1.576
KBR-KA-004-03	PdAu_1_9	0.0827704	-0.00342547	0.264775	0.0404904	0	0	0.0598243	526.5	94	100	0.0083	6	3	67	9.1371	2.1343	2.506	2.8664	3.819	168.3	-4.934	-4.696	4.974	0.278	0.09347	-2.286	-0.14	-3.178	-1.576
KBR-KA-004-03	PdAu_1_9	0.0636073	-0.00547934	0.335684	0.0842807	0	0	0	540	93	100	0.0083	6	3	67	9.1371	2.1343	2.506	2.8664	3.819	168.3	-4.934	-4.696	4.974	0.278	0.09347	-2.286	-0.14	-3.178	-1.576
KBR-KA-004-03	PdAu_1_9	1	0.118967	0.941477	-0.116992	0	0	0.105574	13.5	272	150	0.0083	6	3	67	9.1371	2.1343	2.506	2.8664	3.819	168.3	-4.934	-4.696	4.974	0.278	0.09347	-2.286	-0.14	-3.178	-1.576
KBR-KA-004-03	PdAu_1_9	1	0.0410004	0.662072	-0.0403197	0	0	0.113018	27	253	150	0.0083	6	3	67	9.1371	2.1343	2.506	2.8664	3.819	168.3	-4.934	-4.696	4.974	0.278	0.09347	-2.286	-0.14	-3.178	-1.576
KBR-KA-004-03	PdAu_1_9	1	-0.0183794	0.566676	0.0180743	0	0	0.121097	40.5	246	150	0.0083	6	3	67	9.1371	2.1343	2.506	2.8664	3.819	168.3	-4.934	-4.696	4.974	0.278	0.09347	-2.286	-0.14	-3.178	-1.576
KBR-KA-004-03	PdAu_1_9	1	-0.0803081	0.498187	0.0789748	0	0	0.126904	54	242	150	0.0083	6	3	67	9.1371	2.1343	2.506	2.8664	3.819	168.3	-4.934	-4.696	4.974	0.278	0.09347	-2.286	-0.14	-3.178	-1.576
KBR-KA-004-03	PdAu_1_9	1	-0.130352	0.444346	0.128188	0	0	0.131013	67.5	239	150	0.0083	6	3	67	9.1371	2.1343	2.506	2.8664	3.819	168.3	-4.934	-4.696	4.974	0.278	0.09347	-2.286	-0.14	-3.178	-1.576
KBR-KA-004-03	PdAu_1_9	1	-0.170111	0.400694	0.167287	0	0	0.134153	81	236	150	0.0083	6	3	67	9.1371	2.1343	2.506	2.8664	3.819	168.3	-4.934	-4.696	4.974	0.278	0.09347	-2.286	-0.14	-3.178	-1.576
KBR-KA-004-03	PdAu_1_9	1	-0.207996	0.365717	0.204543	0	0	0.136737	94.5	234	150	0.0083	6	3	67	9.1371	2.1343	2.506	2.8664	3.819	168.3	-4.934	-4.696	4.974	0.278	0.09347	-2.286	-0.14	-3.178	-1.576
KBR-KA-004-03	PdAu_1_9	1	-0.242028	0.339312	0.23801	0	0	0.139013	108	231	150	0.0083	6	3	67	9.1371	2.1343	2.506	2.8664	3.819	168.3	-4.934	-4.696	4.974	0.278	0.09347	-2.286	-0.14	-3.178	-1.576
KBR-KA-004-03	PdAu_1_9	1	-0.255508	0.317357	0.251266	0	0	0.140313	121.5	230	150	0.0083	6	3	67	9.1371	2.1343	2.506	2.8664	3.819	168.3	-4.934	-4.696	4.974	0.278	0.09347	-2.286	-0.14	-3.178	-1.576
KBR-KA-004-03	PdAu_1_9	1	-0.265348	0.299926	0.260942	0	0	0.140634	135	228	150	0.0083	6	3	67	9.1371	2.1343	2.506	2.8664	3.819	168.3	-4.934	-4.696	4.974	0.278	0.09347	-2.286	-0.14	-3.178	-1.576
KBR-KA-004-03	PdAu_1_9	1	-0.279645	0.287371	0.275003	0	0	0.14152	148.5	227	150	0.0083	6	3	67	9.1371	2.1343	2.506	2.8664	3.819	168.3	-4.934	-4.696	4.974	0.278	0.09347	-2.286	-0.14	-3.178	-1.576
KBR-KA-004-03	PdAu_1_9	1	-0.297224	0.278846	0.29229	0	0	0.142458	162	225	150	0.0083	6	3	67	9.1371	2.1343	2.506	2.8664	3.819	168.3	-4.934	-4.696	4.974	0.278	0.09347	-2.286	-0.14	-3.178	-1.576
KBR-KA-004-03	PdAu_1_9	1	-0.301976	0.269085	0.296963	0	0	0.142599	175.5	223	150	0.0083	6	3	67	9.1371	2.1343	2.506	2.8664	3.819	168.3	-4.934	-4.696	4.974	0.278	0.09347	-2.286	-0.14	-3.178	-1.576
KBR-KA-004-03	PdAu_1_9	1	-0.312306	0.271731	0.307121	0	0	0.142994	189	222	150	0.0083	6	3	67	9.1371	2.1343	2.506	2.8664	3.819	168.3	-4.934	-4.696	4.974	0.278	0.09347	-2.286	-0.14	-3.178	-1.576
KBR-KA-004-03	PdAu_1_9	1	-0.302857	0.274019	0.297829	0	0	0.143481	202.5	220	150	0.0083	6	3	67	9.1371	2.1343	2.506	2.8664	3.819	168.3	-4.934	-4.696	4.974	0.278	0.09347	-2.286	-0.14	-3.178	-1.576
KBR-KA-004-03	PdAu_1_9	1	-0.325162	0.263323	0.319763	0	0	0.144391	216	219	150	0.0083	6	3	67	9.1371	2.1343	2.506	2.8664	3.819	168.3	-4.934	-4.696	4.974	0.278	0.09347	-2.286	-0.14	-3.178	-1.576
KBR-KA-004-03	PdAu_1_9	1	-0.331432	0.258844	0.32593	0	0	0.144171	229.5	218	150	0.0083	6	3	67	9.1371	2.1343	2.506	2.8664	3.819	168.3	-4.934	-4.696	4.974	0.278	0.09347	-2.286	-0.14	-3.178	-1.576
KBR-KA-004-03	PdAu_1_9	1	-0.316821	0.250817	0.311561	0	0	0.142571	243	216	150	0.0083	6	3	67	9.1371	2.1343	2.506	2.8664	3.819	168.3	-4.934	-4.696	4.974	0.278	0.09347	-2.286	-0.14	-3.178	-1.576
KBR-KA-004-03	PdAu_1_9	1	-0.34183	0.251493	0.336155	0	0	0.143322	256.5	215	150	0.0083	6	3	67	9.1371	2.1343	2.506	2.8664	3.819	168.3	-4.934	-4.696	4.974	0.278	0.09347	-2.286	-0.14	-3.178	-1.576
KBR-KA-004-03	PdAu_1_9	1	-0.340598	0.246484	0.334943	0	0	0.142794	270	214	150	0.0083	6	3	67	9.1371	2.1343	2.506	2.8664	3.819	168.3	-4.934	-4.696	4.974	0.278	0.09347	-2.286	-0.14	-3.178	-1.576
KBR-KA-004-03	PdAu_1_9	1	-0.346521	0.242563	0.340768	0	0	0.142407	283.5	213	150	0.0083	6	3	67	9.1371	2.1343	2.506	2.8664	3.819	168.3	-4.934	-4.696	4.974	0.278	0.09347	-2.286	-0.14	-3.178	-1.576
KBR-KA-004-03	PdAu_1_9	1	-0.35878	0.239833	0.352824	0	0	0.1424	297	210	150	0.0083	6	3	67	9.1371	2.1343	2.506	2.8664	3.819	168.3	-4.934	-4.696	4.974	0.278	0.09347	-2.286	-0.14	-3.178	-1.576
KBR-KA-004-03	PdAu_1_9	1	-0.356967	0.233598	0.351041	0	0	0.140779	310.5	209	150	0.0083	6	3	67	9.1371	2.1343	2.506	2.8664	3.819	168.3	-4.934	-4.696	4.974	0.278	0.09347	-2.286	-0.14	-3.178	-1.576
KBR-KA-004-03	PdAu_1_9	1	-0.360456	0.229611	0.354472	0	0	0.139349	324	207	150	0.0083	6	3	67	9.1371	2.1343	2.506	2.8664	3.819	168.3	-4.934	-4.696	4.974	0.278	0.09347	-2.286	-0.14	-3.178	-1.576
KBR-KA-004-03	PdAu_1_9	1	-0.378542	0.224201	0.372257	0	0	0.141417	337.5	207	150	0.0083	6	3	67	9.1371	2.1343	2.506	2.8664	3.819	168.3	-4.934	-4.696	4.974	0.278	0.09347	-2.286	-0.14	-3.178	-1.576
KBR-KA-004-03	PdAu_1_9	1	-0.39143	0.217791	0.384932	0	0	0.141123	351	205	150	0.0083	6	3	67	9.1371	2.1343	2.506	2.8664	3.819	168.3	-4.934	-4.696	4.974	0.278	0.09347	-2.286	-0.14	-3.178	-1.576
KBR-KA-004-03	PdAu_1_9	1	-0.405296	0.209724	0.398567	0	0	0.14114	364.5	204	150	0.0083	6	3	67	9.1371	2.1343	2.506	2.8664	3.819	168.3	-4.934	-4.696	4.974	0.278	0.09347	-2.286	-0.14	-3.178	-1.576
KBR-KA-004-03	PdAu_1_9	1	-0.41521	0.204459	0.408317	0	0	0.140642	378	201	150	0.0083	6	3	67	9.1371	2.1343	2.506	2.8664	3.819	168.3	-4.934	-4.696	4.974	0.278	0.09347	-2.286	-0.14	-3.178	-1.576
KBR-KA-004-03	PdAu_1_9	1	-0.418123	0.194142	0.411181	0	0	0.139704	391.5	200	150	0.0083	6	3	67	9.1371	2.1343	2.506	2.8664	3.819	168.3	-4.934	-4.696	4.974	0.278	0.09347	-2.286	-0.14	-3.178	-1.576
KBR-KA-004-03	PdAu_1_9	1	-0.425805	0.185018	0.418736	0	0	0.138941	405	198	150	0.0083	6	3	67	9.1371	2.1343	2.506	2.8664	3.819	168.3	-4.934	-4.696	4.974	0.278	0.09347	-2.286	-0.14	-3.178	-1.576
KBR-KA-004-03	PdAu_1_9	0.992005	-0.430588	0.178602	0.426852	0	0	0.139032	418.5	197	150	0.0083	6	3	67	9.1371	2.1343	2.506	2.8664	3.819	168.3	-4.934	-4.696	4.974	0.278	0.09347	-2.286	-0.14	-3.178	-1.576
KBR-KA-004-03	PdAu_1_9	0.987547	-0.436949	0.170663	0.435113	0	0	0.139276	432	196	150	0.0083	6	3	67	9.1371	2.1343	2.506	2.8664	3.819	168.3	-4.934	-4.696	4.974	0.278	0.09347	-2.286	-0.14	-3.178	-1.576
KBR-KA-004-03	PdAu_1_9	0.980821	-0.427033	0.160922	0.428155	0	0	0.138484	445.5	194	150	0.0083	6	3	67	9.1371	2.1343	2.506	2.8664	3.819	168.3	-4.934	-4.696	4.974	0.278	0.09347	-2.286	-0.14	-3.178	-1.576
KBR-KA-004-03	PdAu_1_9	0.971384	-0.448438	0.15656	0.453984	0	0	0.140839	459	192	150	0.0083	6	3	67	9.1371	2.1343	2.506	2.8664	3.819	168.3	-4.934	-4.696	4.974	0.278	0.09347	-2.286	-0.14	-3.178	-1.576
KBR-KA-004-03	PdAu_1_9	0.95612	-0.438038	0.148155	0.450535	0	0	0.140304	472.5	190	150	0.0083	6	3	67	9.1371	2.1343	2.506	2.8664	3.819	168.3	-4.934	-4.696	4.974	0.278	0.09347	-2.286	-0.14	-3.178	-1.576
KBR-KA-004-03	PdAu_1_9	0.933452	-0.428982	0.141143	0.451935	0	0	0.141667	486	187	150	0.0083	6	3	67	9.1371	2.1343	2.506	2.8664	3.819	168.3	-4.934	-4.696	4.974	0.278	0.09347	-2.286	-0.14	-3.178	-1.576
KBR-KA-004-03	PdAu_1_9	0.893929	-0.400427	0.133983	0.440504	0	0	0.141861	499.5	184	150	0.0083	6	3	67	9.1371	2.1343	2.506	2.8664	3.819	168.3	-4.934	-4.696	4.974	0.278	0.09347	-2.286	-0.14	-3.178	-1.576
KBR-KA-004-03	PdAu_1_9	0.821786	-0.350676	0.128061	0.41964	0	0	0.137838	513	179	150	0.0083	6	3	67	9.1371	2.1343	2.506	2.8664	3.819	168.3	-4.934	-4.696	4.974	0.278	0.09347	-2.286	-0.14	-3.178	-1.576
KBR-KA-004-03	PdAu_1_9	0.636989	-0.227182	0.12449	0.350729	0	0	0.13375	526.5	169	150	0.0083	6	3	67	9.1371	2.1343	2.506	2.8664	3.819	168.3	-4.934	-4.696	4.974	0.278	0.09347	-2.286	-0.14	-3.178	-1.576
KBR-KA-004-03	PdAu_1_9	0.368137	-0.0656247	0.141587	0.175302	0	0	0.114174	540	155	150	0.0083	6	3	67	9.1371	2.1343	2.506	2.8664	3.819	168.3	-4.934	-4.696	4.974	0.278	0.09347	-2.286	-0.14	-3.178	-1.576
KBR-KA-004-03	PdAu_1_9	0.235366	-0.0230638	0.178952	0.0963644	0	0	0.0907355	553.5	147	150	0.0083	6	3	67	9.1371	2.1343	2.506	2.8664	3.819	168.3	-4.934	-4.696	4.974	0.278	0.09347	-2.286	-0.14	-3.178	-1.576
KBR-KA-004-03	PdAu_1_9	0.223846	0.0262328	0.171588	-0.115246	0	0	0.0767398	567	144	150	0.0083	6	3	67	9.1371	2.1343	2.506	2.8664	3.819	168.3	-4.934	-4.696	4.974	0.278	0.09347	-2.286	-0.14	-3.178	-1.576
KBR-KA-005-03	PdAu_1_5	-0.0179342	-0.0343006	-0.531008	-1.83149	0	0	0	13.5	52	50	0.01	6	3	50	9.07783	2.01783	2.48333	2.858	3.825	169.833	-5.08333	-4.91333	5.18333	0.27	0.09025	-2.33	-0.126667	-3.07667	-1.64667
KBR-KA-005-03	PdAu_1_5	0.0527842	-0.0332158	0.234619	0.602596	0	0	0	27	52	50	0.01	6	3	50	9.07783	2.01783	2.48333	2.858	3.825	169.833	-5.08333	-4.91333	5.18333	0.27	0.09025	-2.33	-0.126667	-3.07667	-1.64667
KBR-KA-005-03	PdAu_1_5	0.0540436	-0.0303465	0.264504	0.537711	0	0	0	40.5	53	50	0.01	6	3	50	9.07783	2.01783	2.48333	2.858	3.825	169.833	-5.08333	-4.91333	5.18333	0.27	0.09025	-2.33	-0.126667	-3.07667	-1.64667
KBR-KA-005-03	PdAu_1_5	0.057266	-0.0306383	0.283905	0.512333	0	0	0	54	53	50	0.01	6	3	50	9.07783	2.01783	2.48333	2.858	3.825	169.833	-5.08333	-4.91333	5.18333	0.27	0.09025	-2.33	-0.126667	-3.07667	-1.64667
KBR-KA-005-03	PdAu_1_5	0.0622662	-0.0257661	0.288415	0.396261	0	0	0	67.5	53	50	0.01	6	3	50	9.07783	2.01783	2.48333	2.858	3.825	169.833	-5.08333	-4.91333	5.18333	0.27	0.09025	-2.33	-0.126667	-3.07667	-1.64667
KBR-KA-005-03	PdAu_1_5	0.0634362	-0.0258786	0.30333	0.390651	0	0	0	81	53	50	0.01	6	3	50	9.07783	2.01783	2.48333	2.858	3.825	169.833	-5.08333	-4.91333	5.18333	0.27	0.09025	-2.33	-0.126667	-3.07667	-1.64667
KBR-KA-005-03	PdAu_1_5	0.0660647	-0.0226205	0.30733	0.327883	0	0	0	94.5	53	50	0.01	6	3	50	9.07783	2.01783	2.48333	2.858	3.825	169.833	-5.08333	-4.91333	5.18333	0.27	0.09025	-2.33	-0.126667	-3.07667	-1.64667
KBR-KA-005-03	PdAu_1_5	0.0675792	-0.0208713	0.311925	0.295747	0	0	0	108	53	50	0.01	6	3	50	9.07783	2.01783	2.48333	2.858	3.825	169.833	-5.08333	-4.91333	5.18333	0.27	0.09025	-2.33	-0.126667	-3.07667	-1.64667
KBR-KA-005-03	PdAu_1_5	0.0616609	-0.0250989	0.352747	0.38979	0	0	0	121.5	53	50	0.01	6	3	50	9.07783	2.01783	2.48333	2.858	3.825	169.833	-5.08333	-4.91333	5.18333	0.27	0.09025	-2.33	-0.126667	-3.07667	-1.64667
KBR-KA-005-03	PdAu_1_5	0.0697288	-0.0157126	0.317331	0.215785	0	0	0	135	53	50	0.01	6	3	50	9.07783	2.01783	2.48333	2.858	3.825	169.833	-5.08333	-4.91333	5.18333	0.27	0.09025	-2.33	-0.126667	-3.07667	-1.64667
KBR-KA-005-03	PdAu_1_5	0.0639443	-0.0223718	0.354126	0.33503	0	0	0	148.5	54	50	0.01	6	3	50	9.07783	2.01783	2.48333	2.858	3.825	169.833	-5.08333	-4.91333	5.18333	0.27	0.09025	-2.33	-0.126667	-3.07667	-1.64667
KBR-KA-005-03	PdAu_1_5	0	0	0	0	0	0	0	162	50	50	0.01	6	3	50	9.07783	2.01783	2.48333	2.858	3.825	169.833	-5.08333	-4.91333	5.18333	0.27	0.09025	-2.33	-0.126667	-3.07667	-1.64667
KBR-KA-005-03	PdAu_1_5	0	0	0	0	0	0	0	175.5	50	50	0.01	6	3	50	9.07783	2.01783	2.48333	2.858	3.825	169.833	-5.08333	-4.91333	5.18333	0.27	0.09025	-2.33	-0.126667	-3.07667	-1.64667
KBR-KA-005-03	PdAu_1_5	0	0	0	0	0	0	0	189	50	50	0.01	6	3	50	9.07783	2.01783	2.48333	2.858	3.825	169.833	-5.08333	-4.91333	5.18333	0.27	0.09025	-2.33	-0.126667	-3.07667	-1.64667
KBR-KA-005-03	PdAu_1_5	0	0	0	0	0	0	0	202.5	50	50	0.01	6	3	50	9.07783	2.01783	2.48333	2.858	3.825	169.833	-5.08333	-4.91333	5.18333	0.27	0.09025	-2.33	-0.126667	-3.07667	-1.64667
KBR-KA-005-03	PdAu_1_5	0	0	0	0	0	0	0	216	50	50	0.01	6	3	50	9.07783	2.01783	2.48333	2.858	3.825	169.833	-5.08333	-4.91333	5.18333	0.27	0.09025	-2.33	-0.126667	-3.07667	-1.64667
KBR-KA-005-03	PdAu_1_5	0	0	0	0	0	0	0	229.5	50	50	0.01	6	3	50	9.07783	2.01783	2.48333	2.858	3.825	169.833	-5.08333	-4.91333	5.18333	0.27	0.09025	-2.33	-0.126667	-3.07667	-1.64667
KBR-KA-005-03	PdAu_1_5	0	0	0	0	0	0	0	243	50	50	0.01	6	3	50	9.07783	2.01783	2.48333	2.858	3.825	169.833	-5.08333	-4.91333	5.18333	0.27	0.09025	-2.33	-0.126667	-3.07667	-1.64667
KBR-KA-005-03	PdAu_1_5	0	0	0	0	0	0	0	256.5	50	50	0.01	6	3	50	9.07783	2.01783	2.48333	2.858	3.825	169.833	-5.08333	-4.91333	5.18333	0.27	0.09025	-2.33	-0.126667	-3.07667	-1.64667
KBR-KA-005-03	PdAu_1_5	0	0	0	0	0	0	0	270	50	50	0.01	6	3	50	9.07783	2.01783	2.48333	2.858	3.825	169.833	-5.08333	-4.91333	5.18333	0.27	0.09025	-2.33	-0.126667	-3.07667	-1.64667
KBR-KA-005-03	PdAu_1_5	0	0	0	0	0	0	0	283.5	50	50	0.01	6	3	50	9.07783	2.01783	2.48333	2.858	3.825	169.833	-5.08333	-4.91333	5.18333	0.27	0.09025	-2.33	-0.126667	-3.07667	-1.64667
KBR-KA-005-03	PdAu_1_5	0	0	0	0	0	0	0	297	50	50	0.01	6	3	50	9.07783	2.01783	2.48333	2.858	3.825	169.833	-5.08333	-4.91333	5.18333	0.27	0.09025	-2.33	-0.126667	-3.07667	-1.64667
KBR-KA-005-03	PdAu_1_5	0	0	0	0	0	0	0	310.5	50	50	0.01	6	3	50	9.07783	2.01783	2.48333	2.858	3.825	169.833	-5.08333	-4.91333	5.18333	0.27	0.09025	-2.33	-0.126667	-3.07667	-1.64667
KBR-KA-005-03	PdAu_1_5	0	0	0	0	0	0	0	324	50	50	0.01	6	3	50	9.07783	2.01783	2.48333	2.858	3.825	169.833	-5.08333	-4.91333	5.18333	0.27	0.09025	-2.33	-0.126667	-3.07667	-1.64667
KBR-KA-005-03	PdAu_1_5	0	0	0	0	0	0	0	337.5	50	50	0.01	6	3	50	9.07783	2.01783	2.48333	2.858	3.825	169.833	-5.08333	-4.91333	5.18333	0.27	0.09025	-2.33	-0.126667	-3.07667	-1.64667
KBR-KA-005-03	PdAu_1_5	0	0	0	0	0	0	0	351	50	50	0.01	6	3	50	9.07783	2.01783	2.48333	2.858	3.825	169.833	-5.08333	-4.91333	5.18333	0.27	0.09025	-2.33	-0.126667	-3.07667	-1.64667
KBR-KA-005-03	PdAu_1_5	0	0	0	0	0	0	0	364.5	50	50	0.01	6	3	50	9.07783	2.01783	2.48333	2.858	3.825	169.833	-5.08333	-4.91333	5.18333	0.27	0.09025	-2.33	-0.126667	-3.07667	-1.64667
KBR-KA-005-03	PdAu_1_5	0	0	0	0	0	0	0	378	50	50	0.01	6	3	50	9.07783	2.01783	2.48333	2.858	3.825	169.833	-5.08333	-4.91333	5.18333	0.27	0.09025	-2.33	-0.126667	-3.07667	-1.64667
KBR-KA-005-03	PdAu_1_5	0	0	0	0	0	0	0	391.5	50	50	0.01	6	3	50	9.07783	2.01783	2.48333	2.858	3.825	169.833	-5.08333	-4.91333	5.18333	0.27	0.09025	-2.33	-0.126667	-3.07667	-1.64667
KBR-KA-005-03	PdAu_1_5	0	0	0	0	0	0	0	405	50	50	0.01	6	3	50	9.07783	2.01783	2.48333	2.858	3.825	169.833	-5.08333	-4.91333	5.18333	0.27	0.09025	-2.33	-0.126667	-3.07667	-1.64667
KBR-KA-005-03	PdAu_1_5	1	0.831837	1.44021	-0.803851	0	0	0.0700912	13.5	284	100	0.01	6	3	50	9.07783	2.01783	2.48333	2.858	3.825	169.833	-5.08333	-4.91333	5.18333	0.27	0.09025	-2.33	-0.126667	-3.07667	-1.64667
KBR-KA-005-03	PdAu_1_5	1	0.352839	1.04139	-0.340968	0	0	0.11468	27	255	100	0.01	6	3	50	9.07783	2.01783	2.48333	2.858	3.825	169.833	-5.08333	-4.91333	5.18333	0.27	0.09025	-2.33	-0.126667	-3.07667	-1.64667
KBR-KA-005-03	PdAu_1_5	1	0.324297	0.90213	-0.313386	0	0	0.123884	40.5	241	100	0.01	6	3	50	9.07783	2.01783	2.48333	2.858	3.825	169.833	-5.08333	-4.91333	5.18333	0.27	0.09025	-2.33	-0.126667	-3.07667	-1.64667
KBR-KA-005-03	PdAu_1_5	1	0.274291	0.821446	-0.265063	0	0	0.132076	54	234	100	0.01	6	3	50	9.07783	2.01783	2.48333	2.858	3.825	169.833	-5.08333	-4.91333	5.18333	0.27	0.09025	-2.33	-0.126667	-3.07667	-1.64667
KBR-KA-005-03	PdAu_1_5	1	0.225064	0.76231	-0.217493	0	0	0.137529	67.5	230	100	0.01	6	3	50	9.07783	2.01783	2.48333	2.858	3.825	169.833	-5.08333	-4.91333	5.18333	0.27	0.09025	-2.33	-0.126667	-3.07667	-1.64667
KBR-KA-005-03	PdAu_1_5	1	0.175896	0.71498	-0.169978	0	0	0.141524	81	227	100	0.01	6	3	50	9.07783	2.01783	2.48333	2.858	3.825	169.833	-5.08333	-4.91333	5.18333	0.27	0.09025	-2.33	-0.126667	-3.07667	-1.64667
KBR-KA-005-03	PdAu_1_5	1	0.141021	0.671199	-0.136276	0	0	0.143129	94.5	224	100	0.01	6	3	50	9.07783	2.01783	2.48333	2.858	3.825	169.833	-5.08333	-4.91333	5.18333	0.27	0.09025	-2.33	-0.126667	-3.07667	-1.64667
KBR-KA-005-03	PdAu_1_5	1	0.11255	0.641384	-0.108763	0	0	0.144845	108	221	100	0.01	6	3	50	9.07783	2.01783	2.48333	2.858	3.825	169.833	-5.08333	-4.91333	5.18333	0.27	0.09025	-2.33	-0.126667	-3.07667	-1.64667
KBR-KA-005-03	PdAu_1_5	1	0.100273	0.613355	-0.0968996	0	0	0.144513	121.5	219	100	0.01	6	3	50	9.07783	2.01783	2.48333	2.858	3.825	169.833	-5.08333	-4.91333	5.18333	0.27	0.09025	-2.33	-0.126667	-3.07667	-1.64667
KBR-KA-005-03	PdAu_1_5	1	0.0819471	0.601531	-0.0791901	0	0	0.14551	135	217	100	0.01	6	3	50	9.07783	2.01783	2.48333	2.858	3.825	169.833	-5.08333	-4.91333	5.18333	0.27	0.09025	-2.33	-0.126667	-3.07667	-1.64667
KBR-KA-005-03	PdAu_1_5	1	0.0778779	0.59955	-0.0752579	0	0	0.145711	148.5	215	100	0.01	6	3	50	9.07783	2.01783	2.48333	2.858	3.825	169.833	-5.08333	-4.91333	5.18333	0.27	0.09025	-2.33	-0.126667	-3.07667	-1.64667
KBR-KA-005-03	PdAu_1_5	1	0.0555622	0.588952	-0.0536929	0	0	0.147981	162	215	100	0.01	6	3	50	9.07783	2.01783	2.48333	2.858	3.825	169.833	-5.08333	-4.91333	5.18333	0.27	0.09025	-2.33	-0.126667	-3.07667	-1.64667
KBR-KA-005-03	PdAu_1_5	1	0.0495285	0.574793	-0.0478622	0	0	0.147792	175.5	212	100	0.01	6	3	50	9.07783	2.01783	2.48333	2.858	3.825	169.833	-5.08333	-4.91333	5.18333	0.27	0.09025	-2.33	-0.126667	-3.07667	-1.64667
KBR-KA-005-03	PdAu_1_5	1	0.026841	0.569841	-0.025938	0	0	0.149057	189	211	100	0.01	6	3	50	9.07783	2.01783	2.48333	2.858	3.825	169.833	-5.08333	-4.91333	5.18333	0.27	0.09025	-2.33	-0.126667	-3.07667	-1.64667
KBR-KA-005-03	PdAu_1_5	1	0.0156507	0.555353	-0.0151241	0	0	0.148306	202.5	209	100	0.01	6	3	50	9.07783	2.01783	2.48333	2.858	3.825	169.833	-5.08333	-4.91333	5.18333	0.27	0.09025	-2.33	-0.126667	-3.07667	-1.64667
KBR-KA-005-03	PdAu_1_5	1	-0.0250078	0.546848	0.0241664	0	0	0.151364	216	208	100	0.01	6	3	50	9.07783	2.01783	2.48333	2.858	3.825	169.833	-5.08333	-4.91333	5.18333	0.27	0.09025	-2.33	-0.126667	-3.07667	-1.64667
KBR-KA-005-03	PdAu_1_5	1	-0.024936	0.524691	0.024097	0	0	0.14893	229.5	204	100	0.01	6	3	50	9.07783	2.01783	2.48333	2.858	3.825	169.833	-5.08333	-4.91333	5.18333	0.27	0.09025	-2.33	-0.126667	-3.07667	-1.64667
KBR-KA-005-03	PdAu_1_5	1	-0.0309432	0.511213	0.0299022	0	0	0.146406	243	202	100	0.01	6	3	50	9.07783	2.01783	2.48333	2.858	3.825	169.833	-5.08333	-4.91333	5.18333	0.27	0.09025	-2.33	-0.126667	-3.07667	-1.64667
KBR-KA-005-03	PdAu_1_5	1	-0.0631404	0.498386	0.0610161	0	0	0.148733	256.5	200	100	0.01	6	3	50	9.07783	2.01783	2.48333	2.858	3.825	169.833	-5.08333	-4.91333	5.18333	0.27	0.09025	-2.33	-0.126667	-3.07667	-1.64667
KBR-KA-005-03	PdAu_1_5	1	-0.0756444	0.480213	0.0730995	0	0	0.148484	270	197	100	0.01	6	3	50	9.07783	2.01783	2.48333	2.858	3.825	169.833	-5.08333	-4.91333	5.18333	0.27	0.09025	-2.33	-0.126667	-3.07667	-1.64667
KBR-KA-005-03	PdAu_1_5	1	-0.0968184	0.466036	0.0935611	0	0	0.148674	283.5	195	100	0.01	6	3	50	9.07783	2.01783	2.48333	2.858	3.825	169.833	-5.08333	-4.91333	5.18333	0.27	0.09025	-2.33	-0.126667	-3.07667	-1.64667
KBR-KA-005-03	PdAu_1_5	1	-0.117625	0.44823	0.113668	0	0	0.148525	297	193	100	0.01	6	3	50	9.07783	2.01783	2.48333	2.858	3.825	169.833	-5.08333	-4.91333	5.18333	0.27	0.09025	-2.33	-0.126667	-3.07667	-1.64667
KBR-KA-005-03	PdAu_1_5	1	-0.141762	0.431039	0.136993	0	0	0.147777	310.5	191	100	0.01	6	3	50	9.07783	2.01783	2.48333	2.858	3.825	169.833	-5.08333	-4.91333	5.18333	0.27	0.09025	-2.33	-0.126667	-3.07667	-1.64667
KBR-KA-005-03	PdAu_1_5	1	-0.164349	0.410983	0.15882	0	0	0.147348	324	188	100	0.01	6	3	50	9.07783	2.01783	2.48333	2.858	3.825	169.833	-5.08333	-4.91333	5.18333	0.27	0.09025	-2.33	-0.126667	-3.07667	-1.64667
KBR-KA-005-03	PdAu_1_5	1	-0.184733	0.395518	0.178518	0	0	0.146381	337.5	185	100	0.01	6	3	50	9.07783	2.01783	2.48333	2.858	3.825	169.833	-5.08333	-4.91333	5.18333	0.27	0.09025	-2.33	-0.126667	-3.07667	-1.64667
KBR-KA-005-03	PdAu_1_5	1	-0.211659	0.375183	0.204538	0	0	0.146202	351	183	100	0.01	6	3	50	9.07783	2.01783	2.48333	2.858	3.825	169.833	-5.08333	-4.91333	5.18333	0.27	0.09025	-2.33	-0.126667	-3.07667	-1.64667
KBR-KA-005-03	PdAu_1_5	1	-0.235258	0.357387	0.227343	0	0	0.145915	364.5	178	100	0.01	6	3	50	9.07783	2.01783	2.48333	2.858	3.825	169.833	-5.08333	-4.91333	5.18333	0.27	0.09025	-2.33	-0.126667	-3.07667	-1.64667
KBR-KA-005-03	PdAu_1_5	1	-0.257416	0.339569	0.248755	0	0	0.145236	378	178	100	0.01	6	3	50	9.07783	2.01783	2.48333	2.858	3.825	169.833	-5.08333	-4.91333	5.18333	0.27	0.09025	-2.33	-0.126667	-3.07667	-1.64667
KBR-KA-005-03	PdAu_1_5	0.991354	-0.276878	0.323111	0.269897	0	0	0.145957	391.5	175	100	0.01	6	3	50	9.07783	2.01783	2.48333	2.858	3.825	169.833	-5.08333	-4.91333	5.18333	0.27	0.09025	-2.33	-0.126667	-3.07667	-1.64667
KBR-KA-005-03	PdAu_1_5	0.985235	-0.26156	0.298832	0.256548	0	0	0.142637	405	172	100	0.01	6	3	50	9.07783	2.01783	2.48333	2.858	3.825	169.833	-5.08333	-4.91333	5.18333	0.27	0.09025	-2.33	-0.126667	-3.07667	-1.64667
KBR-KA-005-03	PdAu_1_5	0.973384	-0.309451	0.29125	0.307217	0	0	0.147483	418.5	170	100	0.01	6	3	50	9.07783	2.01783	2.48333	2.858	3.825	169.833	-5.08333	-4.91333	5.18333	0.27	0.09025	-2.33	-0.126667	-3.07667	-1.64667
KBR-KA-005-03	PdAu_1_5	0.953061	-0.318447	0.273742	0.322889	0	0	0.14956	432	166	100	0.01	6	3	50	9.07783	2.01783	2.48333	2.858	3.825	169.833	-5.08333	-4.91333	5.18333	0.27	0.09025	-2.33	-0.126667	-3.07667	-1.64667
KBR-KA-005-03	PdAu_1_5	0.905229	-0.30753	0.251134	0.328296	0	0	0.151566	445.5	160	100	0.01	6	3	50	9.07783	2.01783	2.48333	2.858	3.825	169.833	-5.08333	-4.91333	5.18333	0.27	0.09025	-2.33	-0.126667	-3.07667	-1.64667
KBR-KA-005-03	PdAu_1_5	0.748889	-0.230614	0.219617	0.297582	0	0	0.154824	459	146	100	0.01	6	3	50	9.07783	2.01783	2.48333	2.858	3.825	169.833	-5.08333	-4.91333	5.18333	0.27	0.09025	-2.33	-0.126667	-3.07667	-1.64667
KBR-KA-005-03	PdAu_1_5	0.299684	0.00389621	0.184863	-0.0125637	0	0	0.0910528	472.5	114	100	0.01	6	3	50	9.07783	2.01783	2.48333	2.858	3.825	169.833	-5.08333	-4.91333	5.18333	0.27	0.09025	-2.33	-0.126667	-3.07667	-1.64667
KBR-KA-005-03	PdAu_1_5	0.163696	0.00826509	0.215364	-0.0487919	0	0	0.0844289	486	102	100	0.01	6	3	50	9.07783	2.01783	2.48333	2.858	3.825	169.833	-5.08333	-4.91333	5.18333	0.27	0.09025	-2.33	-0.126667	-3.07667	-1.64667
KBR-KA-005-03	PdAu_1_5	0.0937516	-0.0164752	0.335207	0.169821	0	0	0.0752263	499.5	99	100	0.01	6	3	50	9.07783	2.01783	2.48333	2.858	3.825	169.833	-5.08333	-4.91333	5.18333	0.27	0.09025	-2.33	-0.126667	-3.07667	-1.64667
KBR-KA-005-03	PdAu_1_5	0.0853647	-0.0122145	0.347859	0.138272	0	0	0.0731036	513	99	100	0.01	6	3	50	9.07783	2.01783	2.48333	2.858	3.825	169.833	-5.08333	-4.91333	5.18333	0.27	0.09025	-2.33	-0.126667	-3.07667	-1.64667
KBR-KA-005-03	PdAu_1_5	0.0835668	-0.00837925	0.344273	0.0968966	0	0	0.0706386	526.5	98	100	0.01	6	3	50	9.07783	2.01783	2.48333	2.858	3.825	169.833	-5.08333	-4.91333	5.18333	0.27	0.09025	-2.33	-0.126667	-3.07667	-1.64667
KBR-KA-005-03	PdAu_1_5	0.0784351	-0.00967394	0.354435	0.119187	0	0	0.0708457	540	98	100	0.01	6	3	50	9.07783	2.01783	2.48333	2.858	3.825	169.833	-5.08333	-4.91333	5.18333	0.27	0.09025	-2.33	-0.126667	-3.07667	-1.64667
KBR-KA-005-03	PdAu_1_5	0.98042	-0.073311	0.832745	0.0727995	0	0.00299236	0.131066	13.5	223	150	0.01	6	3	50	9.07783	2.01783	2.48333	2.858	3.825	169.833	-5.08333	-4.91333	5.18333	0.27	0.09025	-2.33	-0.126667	-3.07667	-1.64667
KBR-KA-005-03	PdAu_1_5	0.994468	-0.128834	0.494175	0.126128	0	0.00276297	0.136258	27	209	150	0.01	6	3	50	9.07783	2.01783	2.48333	2.858	3.825	169.833	-5.08333	-4.91333	5.18333	0.27	0.09025	-2.33	-0.126667	-3.07667	-1.64667
KBR-KA-005-03	PdAu_1_5	1	-0.141505	0.421864	0.137766	0	0.00246749	0.139057	40.5	204	150	0.01	6	3	50	9.07783	2.01783	2.48333	2.858	3.825	169.833	-5.08333	-4.91333	5.18333	0.27	0.09025	-2.33	-0.126667	-3.07667	-1.64667
KBR-KA-005-03	PdAu_1_5	1	-0.15645	0.38753	0.152317	0	0.0023707	0.142547	54	202	150	0.01	6	3	50	9.07783	2.01783	2.48333	2.858	3.825	169.833	-5.08333	-4.91333	5.18333	0.27	0.09025	-2.33	-0.126667	-3.07667	-1.64667
KBR-KA-005-03	PdAu_1_5	1	-0.184827	0.365363	0.179944	0	0.00250433	0.146794	67.5	201	150	0.01	6	3	50	9.07783	2.01783	2.48333	2.858	3.825	169.833	-5.08333	-4.91333	5.18333	0.27	0.09025	-2.33	-0.126667	-3.07667	-1.64667
KBR-KA-005-03	PdAu_1_5	1	-0.196145	0.343733	0.190962	0	0.00258601	0.148264	81	201	150	0.01	6	3	50	9.07783	2.01783	2.48333	2.858	3.825	169.833	-5.08333	-4.91333	5.18333	0.27	0.09025	-2.33	-0.126667	-3.07667	-1.64667
KBR-KA-005-03	PdAu_1_5	1	-0.207979	0.326901	0.202484	0	0.00269506	0.149756	94.5	201	150	0.01	6	3	50	9.07783	2.01783	2.48333	2.858	3.825	169.833	-5.08333	-4.91333	5.18333	0.27	0.09025	-2.33	-0.126667	-3.07667	-1.64667
KBR-KA-005-03	PdAu_1_5	1	-0.223706	0.313916	0.217796	0	0.0027764	0.151346	108	200	150	0.01	6	3	50	9.07783	2.01783	2.48333	2.858	3.825	169.833	-5.08333	-4.91333	5.18333	0.27	0.09025	-2.33	-0.126667	-3.07667	-1.64667
KBR-KA-005-03	PdAu_1_5	1	-0.222987	0.299297	0.217095	0	0.00280822	0.151892	121.5	200	150	0.01	6	3	50	9.07783	2.01783	2.48333	2.858	3.825	169.833	-5.08333	-4.91333	5.18333	0.27	0.09025	-2.33	-0.126667	-3.07667	-1.64667
KBR-KA-005-03	PdAu_1_5	1	-0.242314	0.289578	0.235912	0	0.00294486	0.154744	135	200	150	0.01	6	3	50	9.07783	2.01783	2.48333	2.858	3.825	169.833	-5.08333	-4.91333	5.18333	0.27	0.09025	-2.33	-0.126667	-3.07667	-1.64667
KBR-KA-005-03	PdAu_1_5	1	-0.251525	0.279004	0.24488	0	0.00302231	0.156437	148.5	199	150	0.01	6	3	50	9.07783	2.01783	2.48333	2.858	3.825	169.833	-5.08333	-4.91333	5.18333	0.27	0.09025	-2.33	-0.126667	-3.07667	-1.64667
KBR-KA-005-03	PdAu_1_5	1	-0.254637	0.270064	0.247909	0	0.00302312	0.156987	162	199	150	0.01	6	3	50	9.07783	2.01783	2.48333	2.858	3.825	169.833	-5.08333	-4.91333	5.18333	0.27	0.09025	-2.33	-0.126667	-3.07667	-1.64667
KBR-KA-005-03	PdAu_1_5	1	-0.258826	0.262663	0.251988	0	0.0030901	0.157068	175.5	199	150	0.01	6	3	50	9.07783	2.01783	2.48333	2.858	3.825	169.833	-5.08333	-4.91333	5.18333	0.27	0.09025	-2.33	-0.126667	-3.07667	-1.64667
KBR-KA-005-03	PdAu_1_5	1	-0.265866	0.255668	0.258842	0	0.00312195	0.157455	189	198	150	0.01	6	3	50	9.07783	2.01783	2.48333	2.858	3.825	169.833	-5.08333	-4.91333	5.18333	0.27	0.09025	-2.33	-0.126667	-3.07667	-1.64667
KBR-KA-005-03	PdAu_1_5	1	-0.271243	0.247816	0.264076	0	0.00312143	0.156932	202.5	199	150	0.01	6	3	50	9.07783	2.01783	2.48333	2.858	3.825	169.833	-5.08333	-4.91333	5.18333	0.27	0.09025	-2.33	-0.126667	-3.07667	-1.64667
KBR-KA-005-03	PdAu_1_5	1	-0.28296	0.241709	0.275484	0	0.00321114	0.157996	216	198	150	0.01	6	3	50	9.07783	2.01783	2.48333	2.858	3.825	169.833	-5.08333	-4.91333	5.18333	0.27	0.09025	-2.33	-0.126667	-3.07667	-1.64667
KBR-KA-005-03	PdAu_1_5	1	-0.293464	0.235126	0.285711	0	0.00320676	0.159033	229.5	198	150	0.01	6	3	50	9.07783	2.01783	2.48333	2.858	3.825	169.833	-5.08333	-4.91333	5.18333	0.27	0.09025	-2.33	-0.126667	-3.07667	-1.64667
KBR-KA-005-03	PdAu_1_5	1	-0.306013	0.227671	0.297928	0	0.0032164	0.159697	243	198	150	0.01	6	3	50	9.07783	2.01783	2.48333	2.858	3.825	169.833	-5.08333	-4.91333	5.18333	0.27	0.09025	-2.33	-0.126667	-3.07667	-1.64667
KBR-KA-005-03	PdAu_1_5	1	-0.309687	0.217197	0.301505	0	0.00319323	0.159695	256.5	198	150	0.01	6	3	50	9.07783	2.01783	2.48333	2.858	3.825	169.833	-5.08333	-4.91333	5.18333	0.27	0.09025	-2.33	-0.126667	-3.07667	-1.64667
KBR-KA-005-03	PdAu_1_5	1	-0.323642	0.210278	0.315091	0	0.00317246	0.160635	270	198	150	0.01	6	3	50	9.07783	2.01783	2.48333	2.858	3.825	169.833	-5.08333	-4.91333	5.18333	0.27	0.09025	-2.33	-0.126667	-3.07667	-1.64667
KBR-KA-005-03	PdAu_1_5	1	-0.335667	0.202636	0.326799	0	0.00316556	0.16188	283.5	198	150	0.01	6	3	50	9.07783	2.01783	2.48333	2.858	3.825	169.833	-5.08333	-4.91333	5.18333	0.27	0.09025	-2.33	-0.126667	-3.07667	-1.64667
KBR-KA-005-03	PdAu_1_5	1	-0.349698	0.195104	0.340458	0	0.00313641	0.162649	297	198	150	0.01	6	3	50	9.07783	2.01783	2.48333	2.858	3.825	169.833	-5.08333	-4.91333	5.18333	0.27	0.09025	-2.33	-0.126667	-3.07667	-1.64667
KBR-KA-005-03	PdAu_1_5	1	-0.355842	0.18583	0.34644	0	0.0031211	0.162538	310.5	197	150	0.01	6	3	50	9.07783	2.01783	2.48333	2.858	3.825	169.833	-5.08333	-4.91333	5.18333	0.27	0.09025	-2.33	-0.126667	-3.07667	-1.64667
KBR-KA-005-03	PdAu_1_5	1	-0.377099	0.178329	0.367136	0	0.00309808	0.163888	324	198	150	0.01	6	3	50	9.07783	2.01783	2.48333	2.858	3.825	169.833	-5.08333	-4.91333	5.18333	0.27	0.09025	-2.33	-0.126667	-3.07667	-1.64667
KBR-KA-005-03	PdAu_1_5	1	-0.377056	0.168173	0.367094	0	0.00297154	0.16255	337.5	197	150	0.01	6	3	50	9.07783	2.01783	2.48333	2.858	3.825	169.833	-5.08333	-4.91333	5.18333	0.27	0.09025	-2.33	-0.126667	-3.07667	-1.64667
KBR-KA-005-03	PdAu_1_5	1	-0.387803	0.159496	0.377557	0	0.00298626	0.162782	351	197	150	0.01	6	3	50	9.07783	2.01783	2.48333	2.858	3.825	169.833	-5.08333	-4.91333	5.18333	0.27	0.09025	-2.33	-0.126667	-3.07667	-1.64667
KBR-KA-005-03	PdAu_1_5	1	-0.391983	0.150809	0.381626	0	0.00292888	0.16207	364.5	197	150	0.01	6	3	50	9.07783	2.01783	2.48333	2.858	3.825	169.833	-5.08333	-4.91333	5.18333	0.27	0.09025	-2.33	-0.126667	-3.07667	-1.64667
KBR-KA-005-03	PdAu_1_5	0.98723	-0.401684	0.144739	0.39613	0	0.00282142	0.162602	378	196	150	0.01	6	3	50	9.07783	2.01783	2.48333	2.858	3.825	169.833	-5.08333	-4.91333	5.18333	0.27	0.09025	-2.33	-0.126667	-3.07667	-1.64667
KBR-KA-005-03	PdAu_1_5	0.978579	-0.405642	0.138271	0.40357	0	0.00273098	0.162074	391.5	196	150	0.01	6	3	50	9.07783	2.01783	2.48333	2.858	3.825	169.833	-5.08333	-4.91333	5.18333	0.27	0.09025	-2.33	-0.126667	-3.07667	-1.64667
KBR-KA-005-03	PdAu_1_5	0.96145	-0.402441	0.132158	0.407518	0	0.00259427	0.160543	405	195	150	0.01	6	3	50	9.07783	2.01783	2.48333	2.858	3.825	169.833	-5.08333	-4.91333	5.18333	0.27	0.09025	-2.33	-0.126667	-3.07667	-1.64667
KBR-KA-005-03	PdAu_1_5	0.922391	-0.388133	0.127681	0.409672	0	0.0025949	0.15863	418.5	193	150	0.01	6	3	50	9.07783	2.01783	2.48333	2.858	3.825	169.833	-5.08333	-4.91333	5.18333	0.27	0.09025	-2.33	-0.126667	-3.07667	-1.64667
KBR-KA-005-03	PdAu_1_5	0.817764	-0.328077	0.125865	0.390588	0	0	0.154403	432	188	150	0.01	6	3	50	9.07783	2.01783	2.48333	2.858	3.825	169.833	-5.08333	-4.91333	5.18333	0.27	0.09025	-2.33	-0.126667	-3.07667	-1.64667
KBR-KA-005-03	PdAu_1_5	0.613296	-0.207173	0.136002	0.328877	0	0	0.136235	445.5	175	150	0.01	6	3	50	9.07783	2.01783	2.48333	2.858	3.825	169.833	-5.08333	-4.91333	5.18333	0.27	0.09025	-2.33	-0.126667	-3.07667	-1.64667
KBR-KA-005-03	PdAu_1_5	0.402807	-0.101208	0.161286	0.244618	0	0	0.124113	459	159	150	0.01	6	3	50	9.07783	2.01783	2.48333	2.858	3.825	169.833	-5.08333	-4.91333	5.18333	0.27	0.09025	-2.33	-0.126667	-3.07667	-1.64667
KBR-KA-005-03	PdAu_1_5	0.29171	-0.0683236	0.191002	0.228029	0	0	0.12173	472.5	151	150	0.01	6	3	50	9.07783	2.01783	2.48333	2.858	3.825	169.833	-5.08333	-4.91333	5.18333	0.27	0.09025	-2.33	-0.126667	-3.07667	-1.64667
KBR-KA-005-03	PdAu_1_5	0.242151	-0.0601869	0.212013	0.241984	0	0	0.122753	486	148	150	0.01	6	3	50	9.07783	2.01783	2.48333	2.858	3.825	169.833	-5.08333	-4.91333	5.18333	0.27	0.09025	-2.33	-0.126667	-3.07667	-1.64667
KBR-KA-005-03	PdAu_1_5	0.209331	-0.068406	0.235535	0.31815	0	0	0.132615	499.5	145	150	0.01	6	3	50	9.07783	2.01783	2.48333	2.858	3.825	169.833	-5.08333	-4.91333	5.18333	0.27	0.09025	-2.33	-0.126667	-3.07667	-1.64667
KBR-KA-005-03	PdAu_1_5	0.190458	-0.0652714	0.248092	0.333653	0	0	0.138999	513	144	150	0.01	6	3	50	9.07783	2.01783	2.48333	2.858	3.825	169.833	-5.08333	-4.91333	5.18333	0.27	0.09025	-2.33	-0.126667	-3.07667	-1.64667
KBR-KA-005-03	PdAu_1_5	0.171486	-0.0632124	0.268025	0.358876	0	0	0.150315	526.5	144	150	0.01	6	3	50	9.07783	2.01783	2.48333	2.858	3.825	169.833	-5.08333	-4.91333	5.18333	0.27	0.09025	-2.33	-0.126667	-3.07667	-1.64667
KBR-KA-005-03	PdAu_1_5	0.166503	-0.0630158	0.272735	0.368467	0	0	0.120932	540	143	150	0.01	6	3	50	9.07783	2.01783	2.48333	2.858	3.825	169.833	-5.08333	-4.91333	5.18333	0.27	0.09025	-2.33	-0.126667	-3.07667	-1.64667
KBR-KA-005-03	PdAu_1_5	0.162162	-0.0637181	0.277491	0.382547	0	0	0.12341	553.5	143	150	0.01	6	3	50	9.07783	2.01783	2.48333	2.858	3.825	169.833	-5.08333	-4.91333	5.18333	0.27	0.09025	-2.33	-0.126667	-3.07667	-1.64667
KBR-KA-003-03	PdAu_1_1	1	1	1.62088	-0.984802	0	0	0.0906777	13.5	170	50	0.01	6	3	65	8.7815	1.4355	2.37	2.816	3.855	177.5	-5.83	-6	6.23	0.23	0.07415	-2.55	-0.06	-2.57	-2
KBR-KA-003-03	PdAu_1_1	1	1	1.49122	-0.984802	0	0	0.0797638	27	174	50	0.01	6	3	65	8.7815	1.4355	2.37	2.816	3.855	177.5	-5.83	-6	6.23	0.23	0.07415	-2.55	-0.06	-2.57	-2
KBR-KA-003-03	PdAu_1_1	1	1	1.48394	-0.984802	0	0	0.072808	40.5	173	50	0.01	6	3	65	8.7815	1.4355	2.37	2.816	3.855	177.5	-5.83	-6	6.23	0.23	0.07415	-2.55	-0.06	-2.57	-2
KBR-KA-003-03	PdAu_1_1	1	1	1.48747	-0.984802	0	0	0.0701529	54	174	50	0.01	6	3	65	8.7815	1.4355	2.37	2.816	3.855	177.5	-5.83	-6	6.23	0.23	0.07415	-2.55	-0.06	-2.57	-2
KBR-KA-003-03	PdAu_1_1	1	1	1.49924	-0.984802	0	0	0.0691612	67.5	174	50	0.01	6	3	65	8.7815	1.4355	2.37	2.816	3.855	177.5	-5.83	-6	6.23	0.23	0.07415	-2.55	-0.06	-2.57	-2
KBR-KA-003-03	PdAu_1_1	1	1	1.50551	-0.984802	0	0	0.068175	81	174	50	0.01	6	3	65	8.7815	1.4355	2.37	2.816	3.855	177.5	-5.83	-6	6.23	0.23	0.07415	-2.55	-0.06	-2.57	-2
KBR-KA-003-03	PdAu_1_1	1	1	1.51423	-0.984802	0	0	0.0676978	94.5	175	50	0.01	6	3	65	8.7815	1.4355	2.37	2.816	3.855	177.5	-5.83	-6	6.23	0.23	0.07415	-2.55	-0.06	-2.57	-2
KBR-KA-003-03	PdAu_1_1	1	1	1.512	-0.984802	0	0	0.066647	108	175	50	0.01	6	3	65	8.7815	1.4355	2.37	2.816	3.855	177.5	-5.83	-6	6.23	0.23	0.07415	-2.55	-0.06	-2.57	-2
KBR-KA-003-03	PdAu_1_1	1	1	1.51167	-0.984802	0	0	0.0657279	121.5	176	50	0.01	6	3	65	8.7815	1.4355	2.37	2.816	3.855	177.5	-5.83	-6	6.23	0.23	0.07415	-2.55	-0.06	-2.57	-2
KBR-KA-003-03	PdAu_1_1	1	1	1.51302	-0.984802	0	0	0.0650908	135	176	50	0.01	6	3	65	8.7815	1.4355	2.37	2.816	3.855	177.5	-5.83	-6	6.23	0.23	0.07415	-2.55	-0.06	-2.57	-2
KBR-KA-003-03	PdAu_1_1	1	1	1.52218	-0.984802	0	0	0.0650632	148.5	176	50	0.01	6	3	65	8.7815	1.4355	2.37	2.816	3.855	177.5	-5.83	-6	6.23	0.23	0.07415	-2.55	-0.06	-2.57	-2
KBR-KA-003-03	PdAu_1_1	1	1	1.50841	-0.984802	0	0	0.0634264	162	176	50	0.01	6	3	65	8.7815	1.4355	2.37	2.816	3.855	177.5	-5.83	-6	6.23	0.23	0.07415	-2.55	-0.06	-2.57	-2
KBR-KA-003-03	PdAu_1_1	1	1	1.50301	-0.984802	0	0	0.063128	175.5	175	50	0.01	6	3	65	8.7815	1.4355	2.37	2.816	3.855	177.5	-5.83	-6	6.23	0.23	0.07415	-2.55	-0.06	-2.57	-2
KBR-KA-003-03	PdAu_1_1	1	1	1.50288	-0.984802	0	0	0.0637054	189	175	50	0.01	6	3	65	8.7815	1.4355	2.37	2.816	3.855	177.5	-5.83	-6	6.23	0.23	0.07415	-2.55	-0.06	-2.57	-2
KBR-KA-003-03	PdAu_1_1	1	1	1.49796	-0.984802	0	0	0.0645527	202.5	175	50	0.01	6	3	65	8.7815	1.4355	2.37	2.816	3.855	177.5	-5.83	-6	6.23	0.23	0.07415	-2.55	-0.06	-2.57	-2
KBR-KA-003-03	PdAu_1_1	1	1	1.49083	-0.984802	0	0	0.0648732	216	175	50	0.01	6	3	65	8.7815	1.4355	2.37	2.816	3.855	177.5	-5.83	-6	6.23	0.23	0.07415	-2.55	-0.06	-2.57	-2
KBR-KA-003-03	PdAu_1_1	1	1	1.49356	-0.984802	0	0	0.0659156	229.5	176	50	0.01	6	3	65	8.7815	1.4355	2.37	2.816	3.855	177.5	-5.83	-6	6.23	0.23	0.07415	-2.55	-0.06	-2.57	-2
KBR-KA-003-03	PdAu_1_1	1	1	1.49273	-0.984802	0	0	0.0706214	243	175	50	0.01	6	3	65	8.7815	1.4355	2.37	2.816	3.855	177.5	-5.83	-6	6.23	0.23	0.07415	-2.55	-0.06	-2.57	-2
KBR-KA-003-03	PdAu_1_1	1	1	1.48551	-0.984802	0	0	0.0731265	256.5	176	50	0.01	6	3	65	8.7815	1.4355	2.37	2.816	3.855	177.5	-5.83	-6	6.23	0.23	0.07415	-2.55	-0.06	-2.57	-2
KBR-KA-003-03	PdAu_1_1	1	1	1.4773	-0.984802	0	0	0.0752026	270	176	50	0.01	6	3	65	8.7815	1.4355	2.37	2.816	3.855	177.5	-5.83	-6	6.23	0.23	0.07415	-2.55	-0.06	-2.57	-2
KBR-KA-003-03	PdAu_1_1	1	1	1.47526	-0.984802	0	0	0.0771617	283.5	176	50	0.01	6	3	65	8.7815	1.4355	2.37	2.816	3.855	177.5	-5.83	-6	6.23	0.23	0.07415	-2.55	-0.06	-2.57	-2
KBR-KA-003-03	PdAu_1_1	1	1	1.47087	-0.984802	0	0	0.0789251	297	176	50	0.01	6	3	65	8.7815	1.4355	2.37	2.816	3.855	177.5	-5.83	-6	6.23	0.23	0.07415	-2.55	-0.06	-2.57	-2
KBR-KA-003-03	PdAu_1_1	1	1	1.46828	-0.984802	0.00157325	0	0.0805865	310.5	176	50	0.01	6	3	65	8.7815	1.4355	2.37	2.816	3.855	177.5	-5.83	-6	6.23	0.23	0.07415	-2.55	-0.06	-2.57	-2
KBR-KA-003-03	PdAu_1_1	1	1	1.46155	-0.984802	0.00157158	0	0.0818118	324	176	50	0.01	6	3	65	8.7815	1.4355	2.37	2.816	3.855	177.5	-5.83	-6	6.23	0.23	0.07415	-2.55	-0.06	-2.57	-2
KBR-KA-003-03	PdAu_1_1	1	1	1.45815	-0.984802	0.00167163	0	0.0888407	337.5	176	50	0.01	6	3	65	8.7815	1.4355	2.37	2.816	3.855	177.5	-5.83	-6	6.23	0.23	0.07415	-2.55	-0.06	-2.57	-2
KBR-KA-003-03	PdAu_1_1	1	1	1.453	-0.984802	0.00171199	0	0.0909086	351	176	50	0.01	6	3	65	8.7815	1.4355	2.37	2.816	3.855	177.5	-5.83	-6	6.23	0.23	0.07415	-2.55	-0.06	-2.57	-2
KBR-KA-003-03	PdAu_1_1	1	1	1.45025	-0.984802	0.00177421	0	0.0937124	364.5	176	50	0.01	6	3	65	8.7815	1.4355	2.37	2.816	3.855	177.5	-5.83	-6	6.23	0.23	0.07415	-2.55	-0.06	-2.57	-2
KBR-KA-003-03	PdAu_1_1	1	1	1.4444	-0.984802	0.00180671	0	0.0947342	378	175	50	0.01	6	3	65	8.7815	1.4355	2.37	2.816	3.855	177.5	-5.83	-6	6.23	0.23	0.07415	-2.55	-0.06	-2.57	-2
KBR-KA-003-03	PdAu_1_1	1	1	1.45029	-0.984802	0.00184134	0	0.0966641	391.5	176	50	0.01	6	3	65	8.7815	1.4355	2.37	2.816	3.855	177.5	-5.83	-6	6.23	0.23	0.07415	-2.55	-0.06	-2.57	-2
KBR-KA-003-03	PdAu_1_1	1	1	1.44249	-0.984802	0.00183	0	0.0970407	405	177	50	0.01	6	3	65	8.7815	1.4355	2.37	2.816	3.855	177.5	-5.83	-6	6.23	0.23	0.07415	-2.55	-0.06	-2.57	-2
KBR-KA-003-03	PdAu_1_1	1	1	1.44374	-0.984802	0.00185787	0	0.0978159	418.5	177	50	0.01	6	3	65	8.7815	1.4355	2.37	2.816	3.855	177.5	-5.83	-6	6.23	0.23	0.07415	-2.55	-0.06	-2.57	-2
KBR-KA-003-03	PdAu_1_1	1	1	1.43838	-0.984802	0.00189091	0	0.0981236	432	177	50	0.01	6	3	65	8.7815	1.4355	2.37	2.816	3.855	177.5	-5.83	-6	6.23	0.23	0.07415	-2.55	-0.06	-2.57	-2
KBR-KA-003-03	PdAu_1_1	1	1	1.43607	-0.984802	0.00193191	0	0.0997416	445.5	177	50	0.01	6	3	65	8.7815	1.4355	2.37	2.816	3.855	177.5	-5.83	-6	6.23	0.23	0.07415	-2.55	-0.06	-2.57	-2
KBR-KA-003-03	PdAu_1_1	1	1	1.43272	-0.984802	0.00196814	0	0.101011	459	177	50	0.01	6	3	65	8.7815	1.4355	2.37	2.816	3.855	177.5	-5.83	-6	6.23	0.23	0.07415	-2.55	-0.06	-2.57	-2
KBR-KA-003-03	PdAu_1_1	1	1	1.43195	-0.984802	0.00201026	0	0.102212	472.5	177	50	0.01	6	3	65	8.7815	1.4355	2.37	2.816	3.855	177.5	-5.83	-6	6.23	0.23	0.07415	-2.55	-0.06	-2.57	-2
KBR-KA-003-03	PdAu_1_1	1	1	1.42817	-0.984802	0.00203463	0	0.102918	486	177	50	0.01	6	3	65	8.7815	1.4355	2.37	2.816	3.855	177.5	-5.83	-6	6.23	0.23	0.07415	-2.55	-0.06	-2.57	-2
KBR-KA-003-03	PdAu_1_1	1	1	1.42637	-0.984802	0.00204933	0	0.104431	499.5	177	50	0.01	6	3	65	8.7815	1.4355	2.37	2.816	3.855	177.5	-5.83	-6	6.23	0.23	0.07415	-2.55	-0.06	-2.57	-2
KBR-KA-003-03	PdAu_1_1	1	1	1.42237	-0.984802	0.00206642	0	0.10539	513	177	50	0.01	6	3	65	8.7815	1.4355	2.37	2.816	3.855	177.5	-5.83	-6	6.23	0.23	0.07415	-2.55	-0.06	-2.57	-2
KBR-KA-003-03	PdAu_1_1	1	1	1.42068	-0.984802	0.00208812	0	0.106653	526.5	177	50	0.01	6	3	65	8.7815	1.4355	2.37	2.816	3.855	177.5	-5.83	-6	6.23	0.23	0.07415	-2.55	-0.06	-2.57	-2
KBR-KA-003-03	PdAu_1_1	1	1	1.42056	-0.984802	0.00216296	0	0.108378	540	177	50	0.01	6	3	65	8.7815	1.4355	2.37	2.816	3.855	177.5	-5.83	-6	6.23	0.23	0.07415	-2.55	-0.06	-2.57	-2
KBR-KA-003-03	PdAu_1_1	1	1	1.41954	-0.984802	0.00220946	0	0.109718	553.5	177	50	0.01	6	3	65	8.7815	1.4355	2.37	2.816	3.855	177.5	-5.83	-6	6.23	0.23	0.07415	-2.55	-0.06	-2.57	-2
KBR-KA-003-03	PdAu_1_1	1	1	1.41762	-0.984802	0.0022438	0	0.1111	567	177	50	0.01	6	3	65	8.7815	1.4355	2.37	2.816	3.855	177.5	-5.83	-6	6.23	0.23	0.07415	-2.55	-0.06	-2.57	-2
KBR-KA-003-03	PdAu_1_1	1	1	1.41774	-0.984802	0.00224475	0	0.111486	580.5	177	50	0.01	6	3	65	8.7815	1.4355	2.37	2.816	3.855	177.5	-5.83	-6	6.23	0.23	0.07415	-2.55	-0.06	-2.57	-2
KBR-KA-003-03	PdAu_1_1	1	1	1.41922	-0.984802	0.00225138	0	0.11591	594	178	50	0.01	6	3	65	8.7815	1.4355	2.37	2.816	3.855	177.5	-5.83	-6	6.23	0.23	0.07415	-2.55	-0.06	-2.57	-2
KBR-KA-003-03	PdAu_1_1	1	1	1.41802	-0.984802	0.00225709	0	0.116655	607.5	178	50	0.01	6	3	65	8.7815	1.4355	2.37	2.816	3.855	177.5	-5.83	-6	6.23	0.23	0.07415	-2.55	-0.06	-2.57	-2
KBR-KA-003-03	PdAu_1_1	1	1	1.41651	-0.984802	0.00230085	0	0.117408	621	178	50	0.01	6	3	65	8.7815	1.4355	2.37	2.816	3.855	177.5	-5.83	-6	6.23	0.23	0.07415	-2.55	-0.06	-2.57	-2
KBR-KA-003-03	PdAu_1_1	1	1	1.41057	-0.984802	0.00229651	0	0.118179	634.5	178	50	0.01	6	3	65	8.7815	1.4355	2.37	2.816	3.855	177.5	-5.83	-6	6.23	0.23	0.07415	-2.55	-0.06	-2.57	-2
KBR-KA-003-03	PdAu_1_1	1	0.995843	1.72275	-0.952834	0.008042	0	0.167261	13.5	236	100	0.01	6	3	65	8.7815	1.4355	2.37	2.816	3.855	177.5	-5.83	-6	6.23	0.23	0.07415	-2.55	-0.06	-2.57	-2
KBR-KA-003-03	PdAu_1_1	1	1	1.4165	-0.956812	0.00644143	0	0.132215	27	224	100	0.01	6	3	65	8.7815	1.4355	2.37	2.816	3.855	177.5	-5.83	-6	6.23	0.23	0.07415	-2.55	-0.06	-2.57	-2
KBR-KA-003-03	PdAu_1_1	1	1	1.36853	-0.956812	0.00565068	0	0.124408	40.5	220	100	0.01	6	3	65	8.7815	1.4355	2.37	2.816	3.855	177.5	-5.83	-6	6.23	0.23	0.07415	-2.55	-0.06	-2.57	-2
KBR-KA-003-03	PdAu_1_1	1	1	1.38406	-0.956812	0.00578681	0	0.126289	54	221	100	0.01	6	3	65	8.7815	1.4355	2.37	2.816	3.855	177.5	-5.83	-6	6.23	0.23	0.07415	-2.55	-0.06	-2.57	-2
KBR-KA-003-03	PdAu_1_1	1	1	1.37918	-0.956812	0.00578325	0	0.126362	67.5	221	100	0.01	6	3	65	8.7815	1.4355	2.37	2.816	3.855	177.5	-5.83	-6	6.23	0.23	0.07415	-2.55	-0.06	-2.57	-2
KBR-KA-003-03	PdAu_1_1	1	1	1.3754	-0.956812	0.00579194	0	0.130038	81	221	100	0.01	6	3	65	8.7815	1.4355	2.37	2.816	3.855	177.5	-5.83	-6	6.23	0.23	0.07415	-2.55	-0.06	-2.57	-2
KBR-KA-003-03	PdAu_1_1	1	1	1.43012	-0.956812	0.00584398	0	0.131441	94.5	222	100	0.01	6	3	65	8.7815	1.4355	2.37	2.816	3.855	177.5	-5.83	-6	6.23	0.23	0.07415	-2.55	-0.06	-2.57	-2
KBR-KA-003-03	PdAu_1_1	1	0.996636	1.3765	-0.953593	0.00580538	0	0.131382	108	222	100	0.01	6	3	65	8.7815	1.4355	2.37	2.816	3.855	177.5	-5.83	-6	6.23	0.23	0.07415	-2.55	-0.06	-2.57	-2
KBR-KA-003-03	PdAu_1_1	1	0.995707	1.37129	-0.952705	0.00574064	0	0.131143	121.5	222	100	0.01	6	3	65	8.7815	1.4355	2.37	2.816	3.855	177.5	-5.83	-6	6.23	0.23	0.07415	-2.55	-0.06	-2.57	-2
KBR-KA-003-03	PdAu_1_1	1	0.994587	1.37374	-0.951633	0.00572048	0	0.131548	135	222	100	0.01	6	3	65	8.7815	1.4355	2.37	2.816	3.855	177.5	-5.83	-6	6.23	0.23	0.07415	-2.55	-0.06	-2.57	-2
KBR-KA-003-03	PdAu_1_1	1	0.993577	1.37154	-0.950666	0.00566456	0	0.131445	148.5	222	100	0.01	6	3	65	8.7815	1.4355	2.37	2.816	3.855	177.5	-5.83	-6	6.23	0.23	0.07415	-2.55	-0.06	-2.57	-2
KBR-KA-003-03	PdAu_1_1	1	0.992406	1.37611	-0.949546	0.00564187	0	0.132306	162	221	100	0.01	6	3	65	8.7815	1.4355	2.37	2.816	3.855	177.5	-5.83	-6	6.23	0.23	0.07415	-2.55	-0.06	-2.57	-2
KBR-KA-003-03	PdAu_1_1	1	0.9911	1.37114	-0.948297	0.00561098	0	0.132102	175.5	222	100	0.01	6	3	65	8.7815	1.4355	2.37	2.816	3.855	177.5	-5.83	-6	6.23	0.23	0.07415	-2.55	-0.06	-2.57	-2
KBR-KA-003-03	PdAu_1_1	1	0.989325	1.36939	-0.946598	0.00552598	0	0.13222	189	222	100	0.01	6	3	65	8.7815	1.4355	2.37	2.816	3.855	177.5	-5.83	-6	6.23	0.23	0.07415	-2.55	-0.06	-2.57	-2
KBR-KA-003-03	PdAu_1_1	1	0.987734	1.37309	-0.945076	0.0055091	0	0.132814	202.5	222	100	0.01	6	3	65	8.7815	1.4355	2.37	2.816	3.855	177.5	-5.83	-6	6.23	0.23	0.07415	-2.55	-0.06	-2.57	-2
KBR-KA-003-03	PdAu_1_1	1	0.986443	1.37084	-0.943841	0.00545406	0	0.133029	216	221	100	0.01	6	3	65	8.7815	1.4355	2.37	2.816	3.855	177.5	-5.83	-6	6.23	0.23	0.07415	-2.55	-0.06	-2.57	-2
KBR-KA-003-03	PdAu_1_1	1	0.985045	1.36089	-0.942503	0.00541471	0	0.132253	229.5	221	100	0.01	6	3	65	8.7815	1.4355	2.37	2.816	3.855	177.5	-5.83	-6	6.23	0.23	0.07415	-2.55	-0.06	-2.57	-2
KBR-KA-003-03	PdAu_1_1	1	0.9834	1.36636	-0.940929	0.00540154	0.00402897	0.133011	243	222	100	0.01	6	3	65	8.7815	1.4355	2.37	2.816	3.855	177.5	-5.83	-6	6.23	0.23	0.07415	-2.55	-0.06	-2.57	-2
KBR-KA-003-03	PdAu_1_1	1	0.981279	1.36606	-0.9389	0.00533634	0.00396085	0.132882	256.5	221	100	0.01	6	3	65	8.7815	1.4355	2.37	2.816	3.855	177.5	-5.83	-6	6.23	0.23	0.07415	-2.55	-0.06	-2.57	-2
KBR-KA-003-03	PdAu_1_1	1	0.979478	1.36378	-0.937176	0.00526766	0.00445338	0.132993	270	221	100	0.01	6	3	65	8.7815	1.4355	2.37	2.816	3.855	177.5	-5.83	-6	6.23	0.23	0.07415	-2.55	-0.06	-2.57	-2
KBR-KA-003-03	PdAu_1_1	1	0.978128	1.36411	-0.935885	0.00526315	0.00442175	0.13291	283.5	221	100	0.01	6	3	65	8.7815	1.4355	2.37	2.816	3.855	177.5	-5.83	-6	6.23	0.23	0.07415	-2.55	-0.06	-2.57	-2
KBR-KA-003-03	PdAu_1_1	1	0.976821	1.35873	-0.934634	0.00522316	0.00446089	0.132437	297	221	100	0.01	6	3	65	8.7815	1.4355	2.37	2.816	3.855	177.5	-5.83	-6	6.23	0.23	0.07415	-2.55	-0.06	-2.57	-2
KBR-KA-003-03	PdAu_1_1	1	0.975237	1.36389	-0.933118	0.00520594	0.00444956	0.13309	310.5	221	100	0.01	6	3	65	8.7815	1.4355	2.37	2.816	3.855	177.5	-5.83	-6	6.23	0.23	0.07415	-2.55	-0.06	-2.57	-2
KBR-KA-003-03	PdAu_1_1	1	0.972998	1.3595	-0.930976	0.00515307	0.00451175	0.131292	324	221	100	0.01	6	3	65	8.7815	1.4355	2.37	2.816	3.855	177.5	-5.83	-6	6.23	0.23	0.07415	-2.55	-0.06	-2.57	-2
KBR-KA-003-03	PdAu_1_1	1	0.970706	1.35882	-0.928783	0.0050723	0.00459522	0.133468	337.5	221	100	0.01	6	3	65	8.7815	1.4355	2.37	2.816	3.855	177.5	-5.83	-6	6.23	0.23	0.07415	-2.55	-0.06	-2.57	-2
KBR-KA-003-03	PdAu_1_1	1	0.969604	1.34944	-0.927729	0.00499822	0.00449845	0.13189	351	220	100	0.01	6	3	65	8.7815	1.4355	2.37	2.816	3.855	177.5	-5.83	-6	6.23	0.23	0.07415	-2.55	-0.06	-2.57	-2
KBR-KA-003-03	PdAu_1_1	1	0.968327	1.3532	-0.926507	0.00498885	0.00432069	0.132279	364.5	220	100	0.01	6	3	65	8.7815	1.4355	2.37	2.816	3.855	177.5	-5.83	-6	6.23	0.23	0.07415	-2.55	-0.06	-2.57	-2
KBR-KA-003-03	PdAu_1_1	1	0.967031	1.34659	-0.925267	0.00495699	0.00409505	0.131904	378	220	100	0.01	6	3	65	8.7815	1.4355	2.37	2.816	3.855	177.5	-5.83	-6	6.23	0.23	0.07415	-2.55	-0.06	-2.57	-2
KBR-KA-003-03	PdAu_1_1	1	0.96578	1.34336	-0.92407	0.00494744	0.00414277	0.131399	391.5	220	100	0.01	6	3	65	8.7815	1.4355	2.37	2.816	3.855	177.5	-5.83	-6	6.23	0.23	0.07415	-2.55	-0.06	-2.57	-2
KBR-KA-003-03	PdAu_1_1	1	0.963549	1.34589	-0.921935	0.00489306	0.00402961	0.132273	405	220	100	0.01	6	3	65	8.7815	1.4355	2.37	2.816	3.855	177.5	-5.83	-6	6.23	0.23	0.07415	-2.55	-0.06	-2.57	-2
KBR-KA-003-03	PdAu_1_1	1	0.96214	1.34868	-0.920588	0.00488214	0.00381973	0.132414	418.5	220	100	0.01	6	3	65	8.7815	1.4355	2.37	2.816	3.855	177.5	-5.83	-6	6.23	0.23	0.07415	-2.55	-0.06	-2.57	-2
KBR-KA-003-03	PdAu_1_1	1	0.961664	1.34513	-0.920132	0.00486373	0.00375512	0.131801	432	220	100	0.01	6	3	65	8.7815	1.4355	2.37	2.816	3.855	177.5	-5.83	-6	6.23	0.23	0.07415	-2.55	-0.06	-2.57	-2
KBR-KA-003-03	PdAu_1_1	1	0.960949	1.34607	-0.919448	0.00486271	0.00382717	0.132367	445.5	220	100	0.01	6	3	65	8.7815	1.4355	2.37	2.816	3.855	177.5	-5.83	-6	6.23	0.23	0.07415	-2.55	-0.06	-2.57	-2
KBR-KA-003-03	PdAu_1_1	1	0.959474	1.34212	-0.918036	0.00485174	0.00374012	0.131503	459	220	100	0.01	6	3	65	8.7815	1.4355	2.37	2.816	3.855	177.5	-5.83	-6	6.23	0.23	0.07415	-2.55	-0.06	-2.57	-2
KBR-KA-003-03	PdAu_1_1	1	0.957276	1.34291	-0.915933	0.00482096	0.00371061	0.131888	472.5	220	100	0.01	6	3	65	8.7815	1.4355	2.37	2.816	3.855	177.5	-5.83	-6	6.23	0.23	0.07415	-2.55	-0.06	-2.57	-2
KBR-KA-003-03	PdAu_1_1	1	0.956008	1.33927	-0.91472	0.00478101	0.00352819	0.131248	486	220	100	0.01	6	3	65	8.7815	1.4355	2.37	2.816	3.855	177.5	-5.83	-6	6.23	0.23	0.07415	-2.55	-0.06	-2.57	-2
KBR-KA-003-03	PdAu_1_1	1	0.955069	1.33978	-0.913822	0.00478514	0.00341913	0.131903	499.5	220	100	0.01	6	3	65	8.7815	1.4355	2.37	2.816	3.855	177.5	-5.83	-6	6.23	0.23	0.07415	-2.55	-0.06	-2.57	-2
KBR-KA-003-03	PdAu_1_1	1	0.956606	1.33721	-0.915292	0.00476766	0.00343457	0.131049	513	220	100	0.01	6	3	65	8.7815	1.4355	2.37	2.816	3.855	177.5	-5.83	-6	6.23	0.23	0.07415	-2.55	-0.06	-2.57	-2
KBR-KA-003-03	PdAu_1_1	1	0.95335	1.33775	-0.912176	0.0047624	0.00330322	0.131528	526.5	220	100	0.01	6	3	65	8.7815	1.4355	2.37	2.816	3.855	177.5	-5.83	-6	6.23	0.23	0.07415	-2.55	-0.06	-2.57	-2
KBR-KA-003-03	PdAu_1_1	1	0.951902	1.33573	-0.910791	0.00473157	0.00325379	0.131136	540	220	100	0.01	6	3	65	8.7815	1.4355	2.37	2.816	3.855	177.5	-5.83	-6	6.23	0.23	0.07415	-2.55	-0.06	-2.57	-2
KBR-KA-003-03	PdAu_1_1	1	0.950431	1.33576	-0.909384	0.00471866	0.00325305	0.131129	553.5	219	100	0.01	6	3	65	8.7815	1.4355	2.37	2.816	3.855	177.5	-5.83	-6	6.23	0.23	0.07415	-2.55	-0.06	-2.57	-2
KBR-KA-003-03	PdAu_1_1	1	0.949188	1.33406	-0.908195	0.00469866	0.00330703	0.130693	567	219	100	0.01	6	3	65	8.7815	1.4355	2.37	2.816	3.855	177.5	-5.83	-6	6.23	0.23	0.07415	-2.55	-0.06	-2.57	-2
KBR-KA-003-03	PdAu_1_1	1	0.948234	1.33341	-0.907282	0.00466983	0.0030548	0.130796	580.5	219	100	0.01	6	3	65	8.7815	1.4355	2.37	2.816	3.855	177.5	-5.83	-6	6.23	0.23	0.07415	-2.55	-0.06	-2.57	-2
KBR-KA-003-03	PdAu_1_1	1	0.947307	1.33257	-0.906395	0.00466346	0.00308755	0.130604	594	219	100	0.01	6	3	65	8.7815	1.4355	2.37	2.816	3.855	177.5	-5.83	-6	6.23	0.23	0.07415	-2.55	-0.06	-2.57	-2
KBR-KA-003-03	PdAu_1_1	1	0.946651	1.33003	-0.905768	0.00465078	0.00315398	0.13025	607.5	219	100	0.01	6	3	65	8.7815	1.4355	2.37	2.816	3.855	177.5	-5.83	-6	6.23	0.23	0.07415	-2.55	-0.06	-2.57	-2
KBR-KA-003-03	PdAu_1_1	1	0.945792	1.32963	-0.904945	0.00465506	0.00297972	0.129637	621	219	100	0.01	6	3	65	8.7815	1.4355	2.37	2.816	3.855	177.5	-5.83	-6	6.23	0.23	0.07415	-2.55	-0.06	-2.57	-2
KBR-KA-003-03	PdAu_1_1	1	0.944901	1.32878	-0.904092	0.00465405	0.0309711	0.129671	634.5	219	100	0.01	6	3	65	8.7815	1.4355	2.37	2.816	3.855	177.5	-5.83	-6	6.23	0.23	0.07415	-2.55	-0.06	-2.57	-2
KBR-KA-003-03	PdAu_1_1	1	0.943785	1.3293	-0.903025	0.00462515	0.00295097	0.130255	648	219	100	0.01	6	3	65	8.7815	1.4355	2.37	2.816	3.855	177.5	-5.83	-6	6.23	0.23	0.07415	-2.55	-0.06	-2.57	-2
KBR-KA-003-03	PdAu_1_1	1	0.942408	1.32771	-0.901708	0.00459929	0.00299036	0.129758	661.5	219	100	0.01	6	3	65	8.7815	1.4355	2.37	2.816	3.855	177.5	-5.83	-6	6.23	0.23	0.07415	-2.55	-0.06	-2.57	-2
KBR-KA-003-03	PdAu_1_1	1	0.941047	1.32584	-0.900406	0.00456111	0.00296572	0.12943	675	219	100	0.01	6	3	65	8.7815	1.4355	2.37	2.816	3.855	177.5	-5.83	-6	6.23	0.23	0.07415	-2.55	-0.06	-2.57	-2
KBR-KA-003-03	PdAu_1_1	1	0.939455	1.32854	-0.898882	0.00456931	0.00309283	0.129558	688.5	219	100	0.01	6	3	65	8.7815	1.4355	2.37	2.816	3.855	177.5	-5.83	-6	6.23	0.23	0.07415	-2.55	-0.06	-2.57	-2
KBR-KA-003-03	PdAu_1_1	1	1	1.7592	-0.977885	0.00624684	0	0.115035	13.5	328	150	0.01	6	3	65	8.7815	1.4355	2.37	2.816	3.855	177.5	-5.83	-6	6.23	0.23	0.07415	-2.55	-0.06	-2.57	-2
KBR-KA-003-03	PdAu_1_1	1	1	1.494	-0.977885	0.00695044	0	0.119431	27	304	150	0.01	6	3	65	8.7815	1.4355	2.37	2.816	3.855	177.5	-5.83	-6	6.23	0.23	0.07415	-2.55	-0.06	-2.57	-2
KBR-KA-003-03	PdAu_1_1	1	1	1.40581	-0.977885	0.00770316	0	0.117288	40.5	305	150	0.01	6	3	65	8.7815	1.4355	2.37	2.816	3.855	177.5	-5.83	-6	6.23	0.23	0.07415	-2.55	-0.06	-2.57	-2
KBR-KA-003-03	PdAu_1_1	1	1	1.36812	-0.977885	0.00801419	0	0.119908	54	303	150	0.01	6	3	65	8.7815	1.4355	2.37	2.816	3.855	177.5	-5.83	-6	6.23	0.23	0.07415	-2.55	-0.06	-2.57	-2
KBR-KA-003-03	PdAu_1_1	1	1	1.38248	-0.977885	0.00844889	0	0.124317	67.5	301	150	0.01	6	3	65	8.7815	1.4355	2.37	2.816	3.855	177.5	-5.83	-6	6.23	0.23	0.07415	-2.55	-0.06	-2.57	-2
KBR-KA-003-03	PdAu_1_1	1	0.996233	1.37447	-0.974201	0.00901012	0	0.126467	81	303	150	0.01	6	3	65	8.7815	1.4355	2.37	2.816	3.855	177.5	-5.83	-6	6.23	0.23	0.07415	-2.55	-0.06	-2.57	-2
KBR-KA-003-03	PdAu_1_1	1	0.99404	1.37216	-0.972057	0.00904827	0.00170897	0.127726	94.5	302	150	0.01	6	3	65	8.7815	1.4355	2.37	2.816	3.855	177.5	-5.83	-6	6.23	0.23	0.07415	-2.55	-0.06	-2.57	-2
KBR-KA-003-03	PdAu_1_1	1	0.991184	1.36821	-0.969264	0.00893868	0.0021586	0.12729	108	302	150	0.01	6	3	65	8.7815	1.4355	2.37	2.816	3.855	177.5	-5.83	-6	6.23	0.23	0.07415	-2.55	-0.06	-2.57	-2
KBR-KA-003-03	PdAu_1_1	1	0.987916	1.3639	-0.966068	0.00869705	0.00254515	0.127339	121.5	301	150	0.01	6	3	65	8.7815	1.4355	2.37	2.816	3.855	177.5	-5.83	-6	6.23	0.23	0.07415	-2.55	-0.06	-2.57	-2
KBR-KA-003-03	PdAu_1_1	1	0.985799	1.35394	-0.963999	0.0085277	0.00276363	0.125836	135	300	150	0.01	6	3	65	8.7815	1.4355	2.37	2.816	3.855	177.5	-5.83	-6	6.23	0.23	0.07415	-2.55	-0.06	-2.57	-2
KBR-KA-003-03	PdAu_1_1	1	0.98245	1.34843	-0.960723	0.00889232	0.00319992	0.130744	148.5	302	150	0.01	6	3	65	8.7815	1.4355	2.37	2.816	3.855	177.5	-5.83	-6	6.23	0.23	0.07415	-2.55	-0.06	-2.57	-2
KBR-KA-003-03	PdAu_1_1	1	0.978546	1.34542	-0.956906	0.00880944	0.0036225	0.126598	162	302	150	0.01	6	3	65	8.7815	1.4355	2.37	2.816	3.855	177.5	-5.83	-6	6.23	0.23	0.07415	-2.55	-0.06	-2.57	-2
KBR-KA-003-03	PdAu_1_1	1	0.973949	1.3447	-0.95241	0.00860979	0.00393084	0.129472	175.5	301	150	0.01	6	3	65	8.7815	1.4355	2.37	2.816	3.855	177.5	-5.83	-6	6.23	0.23	0.07415	-2.55	-0.06	-2.57	-2
KBR-KA-003-03	PdAu_1_1	1	0.969482	1.34066	-0.948043	0.00848438	0.00423739	0.128736	189	301	150	0.01	6	3	65	8.7815	1.4355	2.37	2.816	3.855	177.5	-5.83	-6	6.23	0.23	0.07415	-2.55	-0.06	-2.57	-2
KBR-KA-003-03	PdAu_1_1	1	0.964336	1.34245	-0.94301	0.00834031	0.00459305	0.1283	202.5	301	150	0.01	6	3	65	8.7815	1.4355	2.37	2.816	3.855	177.5	-5.83	-6	6.23	0.23	0.07415	-2.55	-0.06	-2.57	-2
KBR-KA-003-03	PdAu_1_1	1	0.959214	1.33064	-0.938001	0.00806468	0.00475449	0.127682	216	300	150	0.01	6	3	65	8.7815	1.4355	2.37	2.816	3.855	177.5	-5.83	-6	6.23	0.23	0.07415	-2.55	-0.06	-2.57	-2
KBR-KA-003-03	PdAu_1_1	1	0.954946	1.33374	-0.933827	0.00799213	0.00497293	0.126926	229.5	300	150	0.01	6	3	65	8.7815	1.4355	2.37	2.816	3.855	177.5	-5.83	-6	6.23	0.23	0.07415	-2.55	-0.06	-2.57	-2
KBR-KA-003-03	PdAu_1_1	1	0.950606	1.32703	-0.929584	0.00777624	0.00512515	0.126186	243	300	150	0.01	6	3	65	8.7815	1.4355	2.37	2.816	3.855	177.5	-5.83	-6	6.23	0.23	0.07415	-2.55	-0.06	-2.57	-2
KBR-KA-003-03	PdAu_1_1	1	0.945968	1.32477	-0.925048	0.00771468	0.00534939	0.125642	256.5	300	150	0.01	6	3	65	8.7815	1.4355	2.37	2.816	3.855	177.5	-5.83	-6	6.23	0.23	0.07415	-2.55	-0.06	-2.57	-2
KBR-KA-003-03	PdAu_1_1	1	0.940721	1.31554	-0.919917	0.00746618	0.00545821	0.125064	270	299	150	0.01	6	3	65	8.7815	1.4355	2.37	2.816	3.855	177.5	-5.83	-6	6.23	0.23	0.07415	-2.55	-0.06	-2.57	-2
KBR-KA-003-03	PdAu_1_1	1	0.934697	1.31597	-0.914026	0.00732659	0.00564153	0.125053	283.5	298	150	0.01	6	3	65	8.7815	1.4355	2.37	2.816	3.855	177.5	-5.83	-6	6.23	0.23	0.07415	-2.55	-0.06	-2.57	-2
KBR-KA-003-03	PdAu_1_1	1	0.929789	1.31313	-0.909227	0.00721227	0.00581967	0.124362	297	298	150	0.01	6	3	65	8.7815	1.4355	2.37	2.816	3.855	177.5	-5.83	-6	6.23	0.23	0.07415	-2.55	-0.06	-2.57	-2
KBR-KA-003-03	PdAu_1_1	1	0.925693	1.31579	-0.905222	0.00721869	0.00601971	0.123751	310.5	299	150	0.01	6	3	65	8.7815	1.4355	2.37	2.816	3.855	177.5	-5.83	-6	6.23	0.23	0.07415	-2.55	-0.06	-2.57	-2
KBR-KA-003-03	PdAu_1_1	1	0.922923	1.30495	-0.902513	0.00708938	0.00609833	0.122249	324	298	150	0.01	6	3	65	8.7815	1.4355	2.37	2.816	3.855	177.5	-5.83	-6	6.23	0.23	0.07415	-2.55	-0.06	-2.57	-2
KBR-KA-003-03	PdAu_1_1	1	0.918884	1.2984	-0.898564	0.00693664	0.00617491	0.121592	337.5	298	150	0.01	6	3	65	8.7815	1.4355	2.37	2.816	3.855	177.5	-5.83	-6	6.23	0.23	0.07415	-2.55	-0.06	-2.57	-2
KBR-KA-003-03	PdAu_1_1	1	0.914808	1.297	-0.894578	0.00691286	0.00635224	0.120996	351	298	150	0.01	6	3	65	8.7815	1.4355	2.37	2.816	3.855	177.5	-5.83	-6	6.23	0.23	0.07415	-2.55	-0.06	-2.57	-2
KBR-KA-003-03	PdAu_1_1	1	0.9094	1.29583	-0.889288	0.00682974	0.00652659	0.121429	364.5	298	150	0.01	6	3	65	8.7815	1.4355	2.37	2.816	3.855	177.5	-5.83	-6	6.23	0.23	0.07415	-2.55	-0.06	-2.57	-2
KBR-KA-003-03	PdAu_1_1	1	0.905368	1.28794	-0.885346	0.00670538	0.00660459	0.12019	378	297	150	0.01	6	3	65	8.7815	1.4355	2.37	2.816	3.855	177.5	-5.83	-6	6.23	0.23	0.07415	-2.55	-0.06	-2.57	-2
KBR-KA-003-03	PdAu_1_1	1	0.902598	1.28421	-0.882637	0.00667466	0.00666009	0.119053	391.5	298	150	0.01	6	3	65	8.7815	1.4355	2.37	2.816	3.855	177.5	-5.83	-6	6.23	0.23	0.07415	-2.55	-0.06	-2.57	-2
KBR-KA-003-03	PdAu_1_1	1	0.899413	1.28276	-0.879522	0.0065973	0.00678635	0.118912	405	298	150	0.01	6	3	65	8.7815	1.4355	2.37	2.816	3.855	177.5	-5.83	-6	6.23	0.23	0.07415	-2.55	-0.06	-2.57	-2
KBR-KA-003-03	PdAu_1_1	1	0.895653	1.28259	-0.875846	0.00657781	0.00691136	0.118508	418.5	297	150	0.01	6	3	65	8.7815	1.4355	2.37	2.816	3.855	177.5	-5.83	-6	6.23	0.23	0.07415	-2.55	-0.06	-2.57	-2
KBR-KA-003-03	PdAu_1_1	1	0.893252	1.28227	-0.873498	0.00657211	0.00704863	0.118562	432	298	150	0.01	6	3	65	8.7815	1.4355	2.37	2.816	3.855	177.5	-5.83	-6	6.23	0.23	0.07415	-2.55	-0.06	-2.57	-2
KBR-KA-003-03	PdAu_1_1	1	0.889472	1.27435	-0.869801	0.00645821	0.00706013	0.118023	445.5	297	150	0.01	6	3	65	8.7815	1.4355	2.37	2.816	3.855	177.5	-5.83	-6	6.23	0.23	0.07415	-2.55	-0.06	-2.57	-2
KBR-KA-003-03	PdAu_1_1	1	0.885573	1.27033	-0.865988	0.00636252	0.00716407	0.117298	459	297	150	0.01	6	3	65	8.7815	1.4355	2.37	2.816	3.855	177.5	-5.83	-6	6.23	0.23	0.07415	-2.55	-0.06	-2.57	-2
KBR-KA-003-03	PdAu_1_1	1	0.881739	1.26461	-0.862239	0.00627101	0.00718971	0.117014	472.5	296	150	0.01	6	3	65	8.7815	1.4355	2.37	2.816	3.855	177.5	-5.83	-6	6.23	0.23	0.07415	-2.55	-0.06	-2.57	-2
KBR-KA-003-03	PdAu_1_1	1	0.884088	1.24248	-0.864536	0.00611876	0.00705364	0.11469	486	295	150	0.01	6	3	65	8.7815	1.4355	2.37	2.816	3.855	177.5	-5.83	-6	6.23	0.23	0.07415	-2.55	-0.06	-2.57	-2
KBR-KA-003-03	PdAu_1_1	1	0.89097	1.26973	-0.871267	0.00619036	0.00685758	0.114782	499.5	294	150	0.01	6	3	65	8.7815	1.4355	2.37	2.816	3.855	177.5	-5.83	-6	6.23	0.23	0.07415	-2.55	-0.06	-2.57	-2
KBR-KA-003-03	PdAu_1_1	1	0.888017	1.27026	-0.868379	0.00636336	0.0071985	0.115122	513	296	150	0.01	6	3	65	8.7815	1.4355	2.37	2.816	3.855	177.5	-5.83	-6	6.23	0.23	0.07415	-2.55	-0.06	-2.57	-2
KBR-KA-003-03	PdAu_1_1	1	0.886232	1.26862	-0.866634	0.00638794	0.00733191	0.11456	526.5	296	150	0.01	6	3	65	8.7815	1.4355	2.37	2.816	3.855	177.5	-5.83	-6	6.23	0.23	0.07415	-2.55	-0.06	-2.57	-2
KBR-KA-003-03	PdAu_1_1	1	0.884113	1.26681	-0.864561	0.00634046	0.00739728	0.115005	540	297	150	0.01	6	3	65	8.7815	1.4355	2.37	2.816	3.855	177.5	-5.83	-6	6.23	0.23	0.07415	-2.55	-0.06	-2.57	-2
KBR-KA-003-03	PdAu_1_1	1	0.881492	1.26355	-0.861998	0.00628829	0.007434	0.114443	553.5	296	150	0.01	6	3	65	8.7815	1.4355	2.37	2.816	3.855	177.5	-5.83	-6	6.23	0.23	0.07415	-2.55	-0.06	-2.57	-2
KBR-KA-003-03	PdAu_1_1	1	0.878809	1.26071	-0.859374	0.00624928	0.00750871	0.114422	567	296	150	0.01	6	3	65	8.7815	1.4355	2.37	2.816	3.855	177.5	-5.83	-6	6.23	0.23	0.07415	-2.55	-0.06	-2.57	-2
KBR-KA-003-03	PdAu_1_1	1	0.87605	1.25933	-0.856677	0.00623907	0.00764575	0.114365	580.5	296	150	0.01	6	3	65	8.7815	1.4355	2.37	2.816	3.855	177.5	-5.83	-6	6.23	0.23	0.07415	-2.55	-0.06	-2.57	-2
KBR-KA-003-03	PdAu_1_1	1	0.873138	1.25687	-0.853829	0.00615168	0.00768968	0.11393	594	296	150	0.01	6	3	65	8.7815	1.4355	2.37	2.816	3.855	177.5	-5.83	-6	6.23	0.23	0.07415	-2.55	-0.06	-2.57	-2
KBR-KA-003-03	PdAu_1_1	1	0.870571	1.25626	-0.851319	0.00611614	0.0077302	0.113601	607.5	295	150	0.01	6	3	65	8.7815	1.4355	2.37	2.816	3.855	177.5	-5.83	-6	6.23	0.23	0.07415	-2.55	-0.06	-2.57	-2
KBR-KA-003-03	PdAu_1_1	1	0.868566	1.25151	-0.849358	0.00607325	0.00781658	0.113696	621	295	150	0.01	6	3	65	8.7815	1.4355	2.37	2.816	3.855	177.5	-5.83	-6	6.23	0.23	0.07415	-2.55	-0.06	-2.57	-2
KBR-KA-002-03	Au	0	0	0	0	0	0	0	13.5	50	50	0.0097	5	3	69	9.226	2.309	2.54	2.879	3.81	166	-4.71	-4.37	4.66	0.29	0.0983	-2.22	-0.16	-3.33	-1.47
KBR-KA-002-03	Au	0	0	0	0	0	0	0	27	50	50	0.0097	5	3	69	9.226	2.309	2.54	2.879	3.81	166	-4.71	-4.37	4.66	0.29	0.0983	-2.22	-0.16	-3.33	-1.47
KBR-KA-002-03	Au	0	0	0	0	0	0	0	40.5	50	50	0.0097	5	3	69	9.226	2.309	2.54	2.879	3.81	166	-4.71	-4.37	4.66	0.29	0.0983	-2.22	-0.16	-3.33	-1.47
KBR-KA-002-03	Au	0	0	0	0	0	0	0	54	50	50	0.0097	5	3	69	9.226	2.309	2.54	2.879	3.81	166	-4.71	-4.37	4.66	0.29	0.0983	-2.22	-0.16	-3.33	-1.47
KBR-KA-002-03	Au	0	0	0	0	0	0	0	67.5	50	50	0.0097	5	3	69	9.226	2.309	2.54	2.879	3.81	166	-4.71	-4.37	4.66	0.29	0.0983	-2.22	-0.16	-3.33	-1.47
KBR-KA-002-03	Au	0	0	0	0	0	0	0	81	50	50	0.0097	5	3	69	9.226	2.309	2.54	2.879	3.81	166	-4.71	-4.37	4.66	0.29	0.0983	-2.22	-0.16	-3.33	-1.47
KBR-KA-002-03	Au	0	0	0	0	0	0	0	94.5	50	50	0.0097	5	3	69	9.226	2.309	2.54	2.879	3.81	166	-4.71	-4.37	4.66	0.29	0.0983	-2.22	-0.16	-3.33	-1.47
KBR-KA-002-03	Au	0	0	0	0	0	0	0	108	50	50	0.0097	5	3	69	9.226	2.309	2.54	2.879	3.81	166	-4.71	-4.37	4.66	0.29	0.0983	-2.22	-0.16	-3.33	-1.47
KBR-KA-002-03	Au	0	0	0	0	0	0	0	121.5	50	50	0.0097	5	3	69	9.226	2.309	2.54	2.879	3.81	166	-4.71	-4.37	4.66	0.29	0.0983	-2.22	-0.16	-3.33	-1.47
KBR-KA-002-03	Au	0	0	0	0	0	0	0	135	50	50	0.0097	5	3	69	9.226	2.309	2.54	2.879	3.81	166	-4.71	-4.37	4.66	0.29	0.0983	-2.22	-0.16	-3.33	-1.47
KBR-KA-002-03	Au	0	0	0	0	0	0	0	148.5	50	50	0.0097	5	3	69	9.226	2.309	2.54	2.879	3.81	166	-4.71	-4.37	4.66	0.29	0.0983	-2.22	-0.16	-3.33	-1.47
KBR-KA-002-03	Au	0	0	0	0	0	0	0	162	50	50	0.0097	5	3	69	9.226	2.309	2.54	2.879	3.81	166	-4.71	-4.37	4.66	0.29	0.0983	-2.22	-0.16	-3.33	-1.47
KBR-KA-002-03	Au	0	0	0	0	0	0	0	175.5	50	50	0.0097	5	3	69	9.226	2.309	2.54	2.879	3.81	166	-4.71	-4.37	4.66	0.29	0.0983	-2.22	-0.16	-3.33	-1.47
KBR-KA-002-03	Au	0	0	0	0	0	0	0	189	50	50	0.0097	5	3	69	9.226	2.309	2.54	2.879	3.81	166	-4.71	-4.37	4.66	0.29	0.0983	-2.22	-0.16	-3.33	-1.47
KBR-KA-002-03	Au	0	0	0	0	0	0	0	202.5	50	50	0.0097	5	3	69	9.226	2.309	2.54	2.879	3.81	166	-4.71	-4.37	4.66	0.29	0.0983	-2.22	-0.16	-3.33	-1.47
KBR-KA-002-03	Au	0	0	0	0	0	0	0	216	50	50	0.0097	5	3	69	9.226	2.309	2.54	2.879	3.81	166	-4.71	-4.37	4.66	0.29	0.0983	-2.22	-0.16	-3.33	-1.47
KBR-KA-002-03	Au	0	0	0	0	0	0	0	229.5	50	50	0.0097	5	3	69	9.226	2.309	2.54	2.879	3.81	166	-4.71	-4.37	4.66	0.29	0.0983	-2.22	-0.16	-3.33	-1.47
KBR-KA-002-03	Au	0	0	0	0	0	0	0	243	50	50	0.0097	5	3	69	9.226	2.309	2.54	2.879	3.81	166	-4.71	-4.37	4.66	0.29	0.0983	-2.22	-0.16	-3.33	-1.47
KBR-KA-002-03	Au	0	0	0	0	0	0	0	256.5	50	50	0.0097	5	3	69	9.226	2.309	2.54	2.879	3.81	166	-4.71	-4.37	4.66	0.29	0.0983	-2.22	-0.16	-3.33	-1.47
KBR-KA-002-03	Au	0	0	0	0	0	0	0	270	50	50	0.0097	5	3	69	9.226	2.309	2.54	2.879	3.81	166	-4.71	-4.37	4.66	0.29	0.0983	-2.22	-0.16	-3.33	-1.47
KBR-KA-002-03	Au	0	0	0	0	0	0	0	283.5	50	50	0.0097	5	3	69	9.226	2.309	2.54	2.879	3.81	166	-4.71	-4.37	4.66	0.29	0.0983	-2.22	-0.16	-3.33	-1.47
KBR-KA-002-03	Au	0	0	0	0	0	0	0	297	50	50	0.0097	5	3	69	9.226	2.309	2.54	2.879	3.81	166	-4.71	-4.37	4.66	0.29	0.0983	-2.22	-0.16	-3.33	-1.47
KBR-KA-002-03	Au	0	0	0	0	0	0	0	310.5	50	50	0.0097	5	3	69	9.226	2.309	2.54	2.879	3.81	166	-4.71	-4.37	4.66	0.29	0.0983	-2.22	-0.16	-3.33	-1.47
KBR-KA-002-03	Au	0	0	0	0	0	0	0	324	50	50	0.0097	5	3	69	9.226	2.309	2.54	2.879	3.81	166	-4.71	-4.37	4.66	0.29	0.0983	-2.22	-0.16	-3.33	-1.47
KBR-KA-002-03	Au	0	0	0	0	0	0	0	337.5	50	50	0.0097	5	3	69	9.226	2.309	2.54	2.879	3.81	166	-4.71	-4.37	4.66	0.29	0.0983	-2.22	-0.16	-3.33	-1.47
KBR-KA-002-03	Au	0	0	0	0	0	0	0	351	50	50	0.0097	5	3	69	9.226	2.309	2.54	2.879	3.81	166	-4.71	-4.37	4.66	0.29	0.0983	-2.22	-0.16	-3.33	-1.47
KBR-KA-002-03	Au	0	0	0	0	0	0	0	364.5	50	50	0.0097	5	3	69	9.226	2.309	2.54	2.879	3.81	166	-4.71	-4.37	4.66	0.29	0.0983	-2.22	-0.16	-3.33	-1.47
KBR-KA-002-03	Au	0	0	0	0	0	0	0	378	50	50	0.0097	5	3	69	9.226	2.309	2.54	2.879	3.81	166	-4.71	-4.37	4.66	0.29	0.0983	-2.22	-0.16	-3.33	-1.47
KBR-KA-002-03	Au	0	0	0	0	0	0	0	391.5	50	50	0.0097	5	3	69	9.226	2.309	2.54	2.879	3.81	166	-4.71	-4.37	4.66	0.29	0.0983	-2.22	-0.16	-3.33	-1.47
KBR-KA-002-03	Au	0	0	0	0	0	0	0	405	50	50	0.0097	5	3	69	9.226	2.309	2.54	2.879	3.81	166	-4.71	-4.37	4.66	0.29	0.0983	-2.22	-0.16	-3.33	-1.47
KBR-KA-002-03	Au	0	0	0	0	0	0	0	13.5	100	100	0.0097	5	3	69	9.226	2.309	2.54	2.879	3.81	166	-4.71	-4.37	4.66	0.29	0.0983	-2.22	-0.16	-3.33	-1.47
KBR-KA-002-03	Au	0	0	0	0	0	0	0	27	100	100	0.0097	5	3	69	9.226	2.309	2.54	2.879	3.81	166	-4.71	-4.37	4.66	0.29	0.0983	-2.22	-0.16	-3.33	-1.47
KBR-KA-002-03	Au	0	0	0	0	0	0	0	40.5	100	100	0.0097	5	3	69	9.226	2.309	2.54	2.879	3.81	166	-4.71	-4.37	4.66	0.29	0.0983	-2.22	-0.16	-3.33	-1.47
KBR-KA-002-03	Au	0	0	0	0	0	0	0	54	100	100	0.0097	5	3	69	9.226	2.309	2.54	2.879	3.81	166	-4.71	-4.37	4.66	0.29	0.0983	-2.22	-0.16	-3.33	-1.47
KBR-KA-002-03	Au	0	0	0	0	0	0	0	67.5	100	100	0.0097	5	3	69	9.226	2.309	2.54	2.879	3.81	166	-4.71	-4.37	4.66	0.29	0.0983	-2.22	-0.16	-3.33	-1.47
KBR-KA-002-03	Au	0	0	0	0	0	0	0	81	100	100	0.0097	5	3	69	9.226	2.309	2.54	2.879	3.81	166	-4.71	-4.37	4.66	0.29	0.0983	-2.22	-0.16	-3.33	-1.47
KBR-KA-002-03	Au	0	0	0	0	0	0	0	94.5	100	100	0.0097	5	3	69	9.226	2.309	2.54	2.879	3.81	166	-4.71	-4.37	4.66	0.29	0.0983	-2.22	-0.16	-3.33	-1.47
KBR-KA-002-03	Au	0	0	0	0	0	0	0	108	100	100	0.0097	5	3	69	9.226	2.309	2.54	2.879	3.81	166	-4.71	-4.37	4.66	0.29	0.0983	-2.22	-0.16	-3.33	-1.47
KBR-KA-002-03	Au	0	0	0	0	0	0	0	121.5	100	100	0.0097	5	3	69	9.226	2.309	2.54	2.879	3.81	166	-4.71	-4.37	4.66	0.29	0.0983	-2.22	-0.16	-3.33	-1.47
KBR-KA-002-03	Au	0	0	0	0	0	0	0	135	100	100	0.0097	5	3	69	9.226	2.309	2.54	2.879	3.81	166	-4.71	-4.37	4.66	0.29	0.0983	-2.22	-0.16	-3.33	-1.47
KBR-KA-002-03	Au	0	0	0	0	0	0	0	148.5	100	100	0.0097	5	3	69	9.226	2.309	2.54	2.879	3.81	166	-4.71	-4.37	4.66	0.29	0.0983	-2.22	-0.16	-3.33	-1.47
KBR-KA-002-03	Au	0	0	0	0	0	0	0	162	100	100	0.0097	5	3	69	9.226	2.309	2.54	2.879	3.81	166	-4.71	-4.37	4.66	0.29	0.0983	-2.22	-0.16	-3.33	-1.47
KBR-KA-002-03	Au	0	0	0	0	0	0	0	175.5	100	100	0.0097	5	3	69	9.226	2.309	2.54	2.879	3.81	166	-4.71	-4.37	4.66	0.29	0.0983	-2.22	-0.16	-3.33	-1.47
KBR-KA-002-03	Au	0	0	0	0	0	0	0	189	100	100	0.0097	5	3	69	9.226	2.309	2.54	2.879	3.81	166	-4.71	-4.37	4.66	0.29	0.0983	-2.22	-0.16	-3.33	-1.47
KBR-KA-002-03	Au	0	0	0	0	0	0	0	202.5	100	100	0.0097	5	3	69	9.226	2.309	2.54	2.879	3.81	166	-4.71	-4.37	4.66	0.29	0.0983	-2.22	-0.16	-3.33	-1.47
KBR-KA-002-03	Au	0	0	0	0	0	0	0	216	100	100	0.0097	5	3	69	9.226	2.309	2.54	2.879	3.81	166	-4.71	-4.37	4.66	0.29	0.0983	-2.22	-0.16	-3.33	-1.47
KBR-KA-002-03	Au	0	0	0	0	0	0	0	229.5	100	100	0.0097	5	3	69	9.226	2.309	2.54	2.879	3.81	166	-4.71	-4.37	4.66	0.29	0.0983	-2.22	-0.16	-3.33	-1.47
KBR-KA-002-03	Au	0	0	0	0	0	0	0	243	100	100	0.0097	5	3	69	9.226	2.309	2.54	2.879	3.81	166	-4.71	-4.37	4.66	0.29	0.0983	-2.22	-0.16	-3.33	-1.47
KBR-KA-002-03	Au	0	0	0	0	0	0	0	256.5	100	100	0.0097	5	3	69	9.226	2.309	2.54	2.879	3.81	166	-4.71	-4.37	4.66	0.29	0.0983	-2.22	-0.16	-3.33	-1.47
KBR-KA-002-03	Au	0	0	0	0	0	0	0	270	100	100	0.0097	5	3	69	9.226	2.309	2.54	2.879	3.81	166	-4.71	-4.37	4.66	0.29	0.0983	-2.22	-0.16	-3.33	-1.47
KBR-KA-002-03	Au	0	0	0	0	0	0	0	283.5	100	100	0.0097	5	3	69	9.226	2.309	2.54	2.879	3.81	166	-4.71	-4.37	4.66	0.29	0.0983	-2.22	-0.16	-3.33	-1.47
KBR-KA-002-03	Au	0	0	0	0	0	0	0	297	100	100	0.0097	5	3	69	9.226	2.309	2.54	2.879	3.81	166	-4.71	-4.37	4.66	0.29	0.0983	-2.22	-0.16	-3.33	-1.47
KBR-KA-002-03	Au	0	0	0	0	0	0	0	310.5	100	100	0.0097	5	3	69	9.226	2.309	2.54	2.879	3.81	166	-4.71	-4.37	4.66	0.29	0.0983	-2.22	-0.16	-3.33	-1.47
KBR-KA-002-03	Au	0	0	0	0	0	0	0	324	100	100	0.0097	5	3	69	9.226	2.309	2.54	2.879	3.81	166	-4.71	-4.37	4.66	0.29	0.0983	-2.22	-0.16	-3.33	-1.47
KBR-KA-002-03	Au	0	0	0	0	0	0	0	337.5	100	100	0.0097	5	3	69	9.226	2.309	2.54	2.879	3.81	166	-4.71	-4.37	4.66	0.29	0.0983	-2.22	-0.16	-3.33	-1.47
KBR-KA-002-03	Au	0	0	0	0	0	0	0	351	100	100	0.0097	5	3	69	9.226	2.309	2.54	2.879	3.81	166	-4.71	-4.37	4.66	0.29	0.0983	-2.22	-0.16	-3.33	-1.47
KBR-KA-002-03	Au	0	0	0	0	0	0	0	364.5	100	100	0.0097	5	3	69	9.226	2.309	2.54	2.879	3.81	166	-4.71	-4.37	4.66	0.29	0.0983	-2.22	-0.16	-3.33	-1.47
KBR-KA-002-03	Au	0	0	0	0	0	0	0	378	100	100	0.0097	5	3	69	9.226	2.309	2.54	2.879	3.81	166	-4.71	-4.37	4.66	0.29	0.0983	-2.22	-0.16	-3.33	-1.47
KBR-KA-002-03	Au	0	0	0	0	0	0	0	391.5	100	100	0.0097	5	3	69	9.226	2.309	2.54	2.879	3.81	166	-4.71	-4.37	4.66	0.29	0.0983	-2.22	-0.16	-3.33	-1.47
KBR-KA-002-03	Au	0	0	0	0	0	0	0	405	100	100	0.0097	5	3	69	9.226	2.309	2.54	2.879	3.81	166	-4.71	-4.37	4.66	0.29	0.0983	-2.22	-0.16	-3.33	-1.47
KBR-KA-002-03	Au	0.274116	0.0265381	0.0551513	-0.0952994	0	0	0	13.5	140	150	0.0097	5	3	69	9.226	2.309	2.54	2.879	3.81	166	-4.71	-4.37	4.66	0.29	0.0983	-2.22	-0.16	-3.33	-1.47
KBR-KA-002-03	Au	0.0765159	0.0425659	0.153036	-0.547601	0	0	0	27	140	150	0.0097	5	3	69	9.226	2.309	2.54	2.879	3.81	166	-4.71	-4.37	4.66	0.29	0.0983	-2.22	-0.16	-3.33	-1.47
KBR-KA-002-03	Au	0.0703964	0.0325711	0.161202	-0.455446	0	0	0	40.5	140	150	0.0097	5	3	69	9.226	2.309	2.54	2.879	3.81	166	-4.71	-4.37	4.66	0.29	0.0983	-2.22	-0.16	-3.33	-1.47
KBR-KA-002-03	Au	0.0661736	0.0305331	0.169283	-0.454194	0	0	0	54	140	150	0.0097	5	3	69	9.226	2.309	2.54	2.879	3.81	166	-4.71	-4.37	4.66	0.29	0.0983	-2.22	-0.16	-3.33	-1.47
KBR-KA-002-03	Au	0	0	0	0	0	0	0	67.5	150	150	0.0097	5	3	69	9.226	2.309	2.54	2.879	3.81	166	-4.71	-4.37	4.66	0.29	0.0983	-2.22	-0.16	-3.33	-1.47
KBR-KA-002-03	Au	0	0	0	0	0	0	0	81	150	150	0.0097	5	3	69	9.226	2.309	2.54	2.879	3.81	166	-4.71	-4.37	4.66	0.29	0.0983	-2.22	-0.16	-3.33	-1.47
KBR-KA-002-03	Au	0	0	0	0	0	0	0	94.5	150	150	0.0097	5	3	69	9.226	2.309	2.54	2.879	3.81	166	-4.71	-4.37	4.66	0.29	0.0983	-2.22	-0.16	-3.33	-1.47
KBR-KA-002-03	Au	0	0	0	0	0	0	0	108	150	150	0.0097	5	3	69	9.226	2.309	2.54	2.879	3.81	166	-4.71	-4.37	4.66	0.29	0.0983	-2.22	-0.16	-3.33	-1.47
KBR-KA-002-03	Au	0	0	0	0	0	0	0	121.5	150	150	0.0097	5	3	69	9.226	2.309	2.54	2.879	3.81	166	-4.71	-4.37	4.66	0.29	0.0983	-2.22	-0.16	-3.33	-1.47
KBR-KA-002-03	Au	0	0	0	0	0	0	0	135	150	150	0.0097	5	3	69	9.226	2.309	2.54	2.879	3.81	166	-4.71	-4.37	4.66	0.29	0.0983	-2.22	-0.16	-3.33	-1.47
KBR-KA-002-03	Au	0	0	0	0	0	0	0	148.5	150	150	0.0097	5	3	69	9.226	2.309	2.54	2.879	3.81	166	-4.71	-4.37	4.66	0.29	0.0983	-2.22	-0.16	-3.33	-1.47
KBR-KA-002-03	Au	0	0	0	0	0	0	0	162	150	150	0.0097	5	3	69	9.226	2.309	2.54	2.879	3.81	166	-4.71	-4.37	4.66	0.29	0.0983	-2.22	-0.16	-3.33	-1.47
KBR-KA-002-03	Au	0	0	0	0	0	0	0	175.5	150	150	0.0097	5	3	69	9.226	2.309	2.54	2.879	3.81	166	-4.71	-4.37	4.66	0.29	0.0983	-2.22	-0.16	-3.33	-1.47
KBR-KA-002-03	Au	0	0	0	0	0	0	0	189	150	150	0.0097	5	3	69	9.226	2.309	2.54	2.879	3.81	166	-4.71	-4.37	4.66	0.29	0.0983	-2.22	-0.16	-3.33	-1.47
KBR-KA-002-03	Au	0	0	0	0	0	0	0	202.5	150	150	0.0097	5	3	69	9.226	2.309	2.54	2.879	3.81	166	-4.71	-4.37	4.66	0.29	0.0983	-2.22	-0.16	-3.33	-1.47
KBR-KA-002-03	Au	0	0	0	0	0	0	0	216	150	150	0.0097	5	3	69	9.226	2.309	2.54	2.879	3.81	166	-4.71	-4.37	4.66	0.29	0.0983	-2.22	-0.16	-3.33	-1.47
KBR-KA-002-03	Au	0	0	0	0	0	0	0	229.5	150	150	0.0097	5	3	69	9.226	2.309	2.54	2.879	3.81	166	-4.71	-4.37	4.66	0.29	0.0983	-2.22	-0.16	-3.33	-1.47
KBR-KA-002-03	Au	0	0	0	0	0	0	0	243	150	150	0.0097	5	3	69	9.226	2.309	2.54	2.879	3.81	166	-4.71	-4.37	4.66	0.29	0.0983	-2.22	-0.16	-3.33	-1.47
KBR-KA-002-03	Au	0	0	0	0	0	0	0	256.5	150	150	0.0097	5	3	69	9.226	2.309	2.54	2.879	3.81	166	-4.71	-4.37	4.66	0.29	0.0983	-2.22	-0.16	-3.33	-1.47
KBR-KA-002-03	Au	0	0	0	0	0	0	0	270	150	150	0.0097	5	3	69	9.226	2.309	2.54	2.879	3.81	166	-4.71	-4.37	4.66	0.29	0.0983	-2.22	-0.16	-3.33	-1.47
KBR-KA-002-03	Au	0	0	0	0	0	0	0	283.5	150	150	0.0097	5	3	69	9.226	2.309	2.54	2.879	3.81	166	-4.71	-4.37	4.66	0.29	0.0983	-2.22	-0.16	-3.33	-1.47
KBR-KA-002-03	Au	0	0	0	0	0	0	0	297	150	150	0.0097	5	3	69	9.226	2.309	2.54	2.879	3.81	166	-4.71	-4.37	4.66	0.29	0.0983	-2.22	-0.16	-3.33	-1.47
KBR-KA-002-03	Au	0	0	0	0	0	0	0	310.5	150	150	0.0097	5	3	69	9.226	2.309	2.54	2.879	3.81	166	-4.71	-4.37	4.66	0.29	0.0983	-2.22	-0.16	-3.33	-1.47
KBR-KA-002-03	Au	0	0	0	0	0	0	0	324	150	150	0.0097	5	3	69	9.226	2.309	2.54	2.879	3.81	166	-4.71	-4.37	4.66	0.29	0.0983	-2.22	-0.16	-3.33	-1.47
KBR-KA-002-03	Au	0	0	0	0	0	0	0	337.5	150	150	0.0097	5	3	69	9.226	2.309	2.54	2.879	3.81	166	-4.71	-4.37	4.66	0.29	0.0983	-2.22	-0.16	-3.33	-1.47
KBR-KA-002-03	Au	0	0	0	0	0	0	0	351	150	150	0.0097	5	3	69	9.226	2.309	2.54	2.879	3.81	166	-4.71	-4.37	4.66	0.29	0.0983	-2.22	-0.16	-3.33	-1.47
KBR-KA-002-03	Au	0	0	0	0	0	0	0	364.5	150	150	0.0097	5	3	69	9.226	2.309	2.54	2.879	3.81	166	-4.71	-4.37	4.66	0.29	0.0983	-2.22	-0.16	-3.33	-1.47
KBR-KA-002-03	Au	0	0	0	0	0	0	0	378	150	150	0.0097	5	3	69	9.226	2.309	2.54	2.879	3.81	166	-4.71	-4.37	4.66	0.29	0.0983	-2.22	-0.16	-3.33	-1.47
KBR-KA-002-03	Au	0	0	0	0	0	0	0	391.5	150	150	0.0097	5	3	69	9.226	2.309	2.54	2.879	3.81	166	-4.71	-4.37	4.66	0.29	0.0983	-2.22	-0.16	-3.33	-1.47
KBR-KA-002-03	Au	0	0	0	0	0	0	0	405	150	150	0.0097	5	3	69	9.226	2.309	2.54	2.879	3.81	166	-4.71	-4.37	4.66	0.29	0.0983	-2.22	-0.16	-3.33	-1.47
KBR-KA-027-09	PdCu_1_9	1	0.928063	1.37751	-0.921591	0	0	0.15533	13.5	187	50	0.0125	4	3	79	7.7871	1.1686	1.93	2.5757	3.522	138.6	-5.258	-5.893	6.225	0.332	0.08906	-2.439	0.076	-2.449	-1.828
KBR-KA-027-09	PdCu_1_9	1	0.896221	1.21038	-0.889971	0	0	0.148652	27	184	50	0.0125	4	3	79	7.7871	1.1686	1.93	2.5757	3.522	138.6	-5.258	-5.893	6.225	0.332	0.08906	-2.439	0.076	-2.449	-1.828
KBR-KA-027-09	PdCu_1_9	1	0.828604	1.14324	-0.822825	0	0	0.156707	40.5	183	50	0.0125	4	3	79	7.7871	1.1686	1.93	2.5757	3.522	138.6	-5.258	-5.893	6.225	0.332	0.08906	-2.439	0.076	-2.449	-1.828
KBR-KA-027-09	PdCu_1_9	1	0.790186	1.05178	-0.784676	0	0	0.157956	54	180	50	0.0125	4	3	79	7.7871	1.1686	1.93	2.5757	3.522	138.6	-5.258	-5.893	6.225	0.332	0.08906	-2.439	0.076	-2.449	-1.828
KBR-KA-027-09	PdCu_1_9	1	0.683342	0.914252	-0.678577	0	0	0.142376	67.5	177	50	0.0125	4	3	79	7.7871	1.1686	1.93	2.5757	3.522	138.6	-5.258	-5.893	6.225	0.332	0.08906	-2.439	0.076	-2.449	-1.828
KBR-KA-027-09	PdCu_1_9	1	0.568072	0.912626	-0.564111	0	0	0.148188	81	179	50	0.0125	4	3	79	7.7871	1.1686	1.93	2.5757	3.522	138.6	-5.258	-5.893	6.225	0.332	0.08906	-2.439	0.076	-2.449	-1.828
KBR-KA-027-09	PdCu_1_9	1	0.503543	0.865268	-0.500031	0	0	0.160361	94.5	181	50	0.0125	4	3	79	7.7871	1.1686	1.93	2.5757	3.522	138.6	-5.258	-5.893	6.225	0.332	0.08906	-2.439	0.076	-2.449	-1.828
KBR-KA-027-09	PdCu_1_9	1	0.365029	0.722154	-0.362484	0	0	0.142794	108	176	50	0.0125	4	3	79	7.7871	1.1686	1.93	2.5757	3.522	138.6	-5.258	-5.893	6.225	0.332	0.08906	-2.439	0.076	-2.449	-1.828
KBR-KA-027-09	PdCu_1_9	1	0.238763	0.574948	-0.237098	0	0	0.125091	121.5	172	50	0.0125	4	3	79	7.7871	1.1686	1.93	2.5757	3.522	138.6	-5.258	-5.893	6.225	0.332	0.08906	-2.439	0.076	-2.449	-1.828
KBR-KA-027-09	PdCu_1_9	0.995044	0.0081004	0.477127	-0.00808398	0	0	0.122207	135	172	50	0.0125	4	3	79	7.7871	1.1686	1.93	2.5757	3.522	138.6	-5.258	-5.893	6.225	0.332	0.08906	-2.439	0.076	-2.449	-1.828
KBR-KA-027-09	PdCu_1_9	0.93069	-0.102346	0.325081	0.109201	0	0	0.106913	148.5	152	50	0.0125	4	3	79	7.7871	1.1686	1.93	2.5757	3.522	138.6	-5.258	-5.893	6.225	0.332	0.08906	-2.439	0.076	-2.449	-1.828
KBR-KA-027-09	PdCu_1_9	0.432879	0.0719918	0.152575	-0.16515	0	0	0.0632694	162	91	50	0.0125	4	3	79	7.7871	1.1686	1.93	2.5757	3.522	138.6	-5.258	-5.893	6.225	0.332	0.08906	-2.439	0.076	-2.449	-1.828
KBR-KA-027-09	PdCu_1_9	0.2191	0.116353	0.0808076	-0.527347	0	0	0	175.5	93	50	0.0125	4	3	79	7.7871	1.1686	1.93	2.5757	3.522	138.6	-5.258	-5.893	6.225	0.332	0.08906	-2.439	0.076	-2.449	-1.828
KBR-KA-027-09	PdCu_1_9	0.145984	0.0845071	0.087762	-0.574844	0	0	0	189	56	50	0.0125	4	3	79	7.7871	1.1686	1.93	2.5757	3.522	138.6	-5.258	-5.893	6.225	0.332	0.08906	-2.439	0.076	-2.449	-1.828
KBR-KA-027-09	PdCu_1_9	0	0	0	0	0	0	0	202.5	50	50	0.0125	4	3	79	7.7871	1.1686	1.93	2.5757	3.522	138.6	-5.258	-5.893	6.225	0.332	0.08906	-2.439	0.076	-2.449	-1.828
KBR-KA-027-09	PdCu_1_9	0	0	0	0	0	0	0	216	50	50	0.0125	4	3	79	7.7871	1.1686	1.93	2.5757	3.522	138.6	-5.258	-5.893	6.225	0.332	0.08906	-2.439	0.076	-2.449	-1.828
KBR-KA-027-09	PdCu_1_9	0	0	0	0	0	0	0	229.5	50	50	0.0125	4	3	79	7.7871	1.1686	1.93	2.5757	3.522	138.6	-5.258	-5.893	6.225	0.332	0.08906	-2.439	0.076	-2.449	-1.828
KBR-KA-027-09	PdCu_1_9	0	0	0	0	0	0	0	243	50	50	0.0125	4	3	79	7.7871	1.1686	1.93	2.5757	3.522	138.6	-5.258	-5.893	6.225	0.332	0.08906	-2.439	0.076	-2.449	-1.828
KBR-KA-027-09	PdCu_1_9	0	0	0	0	0	0	0	256.5	50	50	0.0125	4	3	79	7.7871	1.1686	1.93	2.5757	3.522	138.6	-5.258	-5.893	6.225	0.332	0.08906	-2.439	0.076	-2.449	-1.828
KBR-KA-027-09	PdCu_1_9	0	0	0	0	0	0	0	270	50	50	0.0125	4	3	79	7.7871	1.1686	1.93	2.5757	3.522	138.6	-5.258	-5.893	6.225	0.332	0.08906	-2.439	0.076	-2.449	-1.828
KBR-KA-027-09	PdCu_1_9	0	0	0	0	0	0	0	283.5	50	50	0.0125	4	3	79	7.7871	1.1686	1.93	2.5757	3.522	138.6	-5.258	-5.893	6.225	0.332	0.08906	-2.439	0.076	-2.449	-1.828
KBR-KA-027-09	PdCu_1_9	0	0	0	0	0	0	0	297	50	50	0.0125	4	3	79	7.7871	1.1686	1.93	2.5757	3.522	138.6	-5.258	-5.893	6.225	0.332	0.08906	-2.439	0.076	-2.449	-1.828
KBR-KA-027-09	PdCu_1_9	0	0	0	0	0	0	0	310.5	50	50	0.0125	4	3	79	7.7871	1.1686	1.93	2.5757	3.522	138.6	-5.258	-5.893	6.225	0.332	0.08906	-2.439	0.076	-2.449	-1.828
KBR-KA-027-09	PdCu_1_9	0	0	0	0	0	0	0	324	50	50	0.0125	4	3	79	7.7871	1.1686	1.93	2.5757	3.522	138.6	-5.258	-5.893	6.225	0.332	0.08906	-2.439	0.076	-2.449	-1.828
KBR-KA-027-09	PdCu_1_9	0	0	0	0	0	0	0	337.5	50	50	0.0125	4	3	79	7.7871	1.1686	1.93	2.5757	3.522	138.6	-5.258	-5.893	6.225	0.332	0.08906	-2.439	0.076	-2.449	-1.828
KBR-KA-027-09	PdCu_1_9	0	0	0	0	0	0	0	351	50	50	0.0125	4	3	79	7.7871	1.1686	1.93	2.5757	3.522	138.6	-5.258	-5.893	6.225	0.332	0.08906	-2.439	0.076	-2.449	-1.828
KBR-KA-027-09	PdCu_1_9	0	0	0	0	0	0	0	364.5	50	50	0.0125	4	3	79	7.7871	1.1686	1.93	2.5757	3.522	138.6	-5.258	-5.893	6.225	0.332	0.08906	-2.439	0.076	-2.449	-1.828
KBR-KA-027-09	PdCu_1_9	0	0	0	0	0	0	0	378	50	50	0.0125	4	3	79	7.7871	1.1686	1.93	2.5757	3.522	138.6	-5.258	-5.893	6.225	0.332	0.08906	-2.439	0.076	-2.449	-1.828
KBR-KA-027-09	PdCu_1_9	0	0	0	0	0	0	0	391.5	50	50	0.0125	4	3	79	7.7871	1.1686	1.93	2.5757	3.522	138.6	-5.258	-5.893	6.225	0.332	0.08906	-2.439	0.076	-2.449	-1.828
KBR-KA-027-09	PdCu_1_9	0	0	0	0	0	0	0	405	50	50	0.0125	4	3	79	7.7871	1.1686	1.93	2.5757	3.522	138.6	-5.258	-5.893	6.225	0.332	0.08906	-2.439	0.076	-2.449	-1.828
KBR-KA-027-09	PdCu_1_9	1	0.997037	1.76453	-0.98662	0.00682016	0	0.105913	13.5	230	100	0.0125	4	3	79	7.7871	1.1686	1.93	2.5757	3.522	138.6	-5.258	-5.893	6.225	0.332	0.08906	-2.439	0.076	-2.449	-1.828
KBR-KA-027-09	PdCu_1_9	1	0.965072	1.52602	-0.954989	0.00379461	0.00275316	0.134295	27	229	100	0.0125	4	3	79	7.7871	1.1686	1.93	2.5757	3.522	138.6	-5.258	-5.893	6.225	0.332	0.08906	-2.439	0.076	-2.449	-1.828
KBR-KA-027-09	PdCu_1_9	1	0.925287	1.38754	-0.91562	0.00209768	0.00256307	0.147719	40.5	222	100	0.0125	4	3	79	7.7871	1.1686	1.93	2.5757	3.522	138.6	-5.258	-5.893	6.225	0.332	0.08906	-2.439	0.076	-2.449	-1.828
KBR-KA-027-09	PdCu_1_9	1	0.883585	1.32659	-0.874353	0.00151138	0.00238433	0.153604	54	219	100	0.0125	4	3	79	7.7871	1.1686	1.93	2.5757	3.522	138.6	-5.258	-5.893	6.225	0.332	0.08906	-2.439	0.076	-2.449	-1.828
KBR-KA-027-09	PdCu_1_9	1	0.83771	1.27875	-0.828958	0	0.00223134	0.158641	67.5	217	100	0.0125	4	3	79	7.7871	1.1686	1.93	2.5757	3.522	138.6	-5.258	-5.893	6.225	0.332	0.08906	-2.439	0.076	-2.449	-1.828
KBR-KA-027-09	PdCu_1_9	1	0.793556	1.23256	-0.785265	0	0.00206568	0.158955	81	215	100	0.0125	4	3	79	7.7871	1.1686	1.93	2.5757	3.522	138.6	-5.258	-5.893	6.225	0.332	0.08906	-2.439	0.076	-2.449	-1.828
KBR-KA-027-09	PdCu_1_9	1	0.748453	1.18878	-0.740633	0	0.00195126	0.159351	94.5	214	100	0.0125	4	3	79	7.7871	1.1686	1.93	2.5757	3.522	138.6	-5.258	-5.893	6.225	0.332	0.08906	-2.439	0.076	-2.449	-1.828
KBR-KA-027-09	PdCu_1_9	1	0.704792	1.13565	-0.697428	0	0.00175257	0.157165	108	212	100	0.0125	4	3	79	7.7871	1.1686	1.93	2.5757	3.522	138.6	-5.258	-5.893	6.225	0.332	0.08906	-2.439	0.076	-2.449	-1.828
KBR-KA-027-09	PdCu_1_9	1	0.669142	1.09349	-0.662151	0	0.0016939	0.155615	121.5	211	100	0.0125	4	3	79	7.7871	1.1686	1.93	2.5757	3.522	138.6	-5.258	-5.893	6.225	0.332	0.08906	-2.439	0.076	-2.449	-1.828
KBR-KA-027-09	PdCu_1_9	1	0.612926	1.07342	-0.606522	0	0	0.157334	135	211	100	0.0125	4	3	79	7.7871	1.1686	1.93	2.5757	3.522	138.6	-5.258	-5.893	6.225	0.332	0.08906	-2.439	0.076	-2.449	-1.828
KBR-KA-027-09	PdCu_1_9	1	0.56868	1.03755	-0.562739	0	0	0.157373	148.5	211	100	0.0125	4	3	79	7.7871	1.1686	1.93	2.5757	3.522	138.6	-5.258	-5.893	6.225	0.332	0.08906	-2.439	0.076	-2.449	-1.828
KBR-KA-027-09	PdCu_1_9	1	0.491482	1.03461	-0.486347	0	0	0.162159	162	210	100	0.0125	4	3	79	7.7871	1.1686	1.93	2.5757	3.522	138.6	-5.258	-5.893	6.225	0.332	0.08906	-2.439	0.076	-2.449	-1.828
KBR-KA-027-09	PdCu_1_9	1	0.461702	0.956323	-0.456879	0	0	0.157246	175.5	209	100	0.0125	4	3	79	7.7871	1.1686	1.93	2.5757	3.522	138.6	-5.258	-5.893	6.225	0.332	0.08906	-2.439	0.076	-2.449	-1.828
KBR-KA-027-09	PdCu_1_9	1	0.41968	0.912051	-0.415295	0	0	0.154603	189	208	100	0.0125	4	3	79	7.7871	1.1686	1.93	2.5757	3.522	138.6	-5.258	-5.893	6.225	0.332	0.08906	-2.439	0.076	-2.449	-1.828
KBR-KA-027-09	PdCu_1_9	1	0.377966	0.873765	-0.374017	0	0	0.154106	202.5	208	100	0.0125	4	3	79	7.7871	1.1686	1.93	2.5757	3.522	138.6	-5.258	-5.893	6.225	0.332	0.08906	-2.439	0.076	-2.449	-1.828
KBR-KA-027-09	PdCu_1_9	1	0.33758	0.844979	-0.334053	0	0	0.153889	216	208	100	0.0125	4	3	79	7.7871	1.1686	1.93	2.5757	3.522	138.6	-5.258	-5.893	6.225	0.332	0.08906	-2.439	0.076	-2.449	-1.828
KBR-KA-027-09	PdCu_1_9	1	0.291736	0.822198	-0.288688	0	0	0.154894	229.5	208	100	0.0125	4	3	79	7.7871	1.1686	1.93	2.5757	3.522	138.6	-5.258	-5.893	6.225	0.332	0.08906	-2.439	0.076	-2.449	-1.828
KBR-KA-027-09	PdCu_1_9	1	0.257937	0.788371	-0.255242	0	0	0.155523	243	209	100	0.0125	4	3	79	7.7871	1.1686	1.93	2.5757	3.522	138.6	-5.258	-5.893	6.225	0.332	0.08906	-2.439	0.076	-2.449	-1.828
KBR-KA-027-09	PdCu_1_9	1	0.216252	0.749311	-0.213992	0	0	0.152116	256.5	209	100	0.0125	4	3	79	7.7871	1.1686	1.93	2.5757	3.522	138.6	-5.258	-5.893	6.225	0.332	0.08906	-2.439	0.076	-2.449	-1.828
KBR-KA-027-09	PdCu_1_9	1	0.176514	0.714978	-0.17467	0	0	0.151101	270	209	100	0.0125	4	3	79	7.7871	1.1686	1.93	2.5757	3.522	138.6	-5.258	-5.893	6.225	0.332	0.08906	-2.439	0.076	-2.449	-1.828
KBR-KA-027-09	PdCu_1_9	1	0.134896	0.686551	-0.133486	0	0	0.150141	283.5	209	100	0.0125	4	3	79	7.7871	1.1686	1.93	2.5757	3.522	138.6	-5.258	-5.893	6.225	0.332	0.08906	-2.439	0.076	-2.449	-1.828
KBR-KA-027-09	PdCu_1_9	1	0.102828	0.650668	-0.101754	0	0	0.146327	297	209	100	0.0125	4	3	79	7.7871	1.1686	1.93	2.5757	3.522	138.6	-5.258	-5.893	6.225	0.332	0.08906	-2.439	0.076	-2.449	-1.828
KBR-KA-027-09	PdCu_1_9	1	0.0626019	0.625452	-0.0619479	0	0	0.145426	310.5	208	100	0.0125	4	3	79	7.7871	1.1686	1.93	2.5757	3.522	138.6	-5.258	-5.893	6.225	0.332	0.08906	-2.439	0.076	-2.449	-1.828
KBR-KA-027-09	PdCu_1_9	1	0.0229687	0.598642	-0.0227287	0	0	0.143989	324	207	100	0.0125	4	3	79	7.7871	1.1686	1.93	2.5757	3.522	138.6	-5.258	-5.893	6.225	0.332	0.08906	-2.439	0.076	-2.449	-1.828
KBR-KA-027-09	PdCu_1_9	1	-0.0173229	0.570542	0.017142	0	0	0.142008	337.5	204	100	0.0125	4	3	79	7.7871	1.1686	1.93	2.5757	3.522	138.6	-5.258	-5.893	6.225	0.332	0.08906	-2.439	0.076	-2.449	-1.828
KBR-KA-027-09	PdCu_1_9	1	-0.0511701	0.541366	0.0506355	0	0	0.140716	351	201	100	0.0125	4	3	79	7.7871	1.1686	1.93	2.5757	3.522	138.6	-5.258	-5.893	6.225	0.332	0.08906	-2.439	0.076	-2.449	-1.828
KBR-KA-027-09	PdCu_1_9	1	-0.0986989	0.510557	0.0976677	0	0	0.137732	364.5	197	100	0.0125	4	3	79	7.7871	1.1686	1.93	2.5757	3.522	138.6	-5.258	-5.893	6.225	0.332	0.08906	-2.439	0.076	-2.449	-1.828
KBR-KA-027-09	PdCu_1_9	1	-0.11606	0.469523	0.114848	0	0	0.132957	378	193	100	0.0125	4	3	79	7.7871	1.1686	1.93	2.5757	3.522	138.6	-5.258	-5.893	6.225	0.332	0.08906	-2.439	0.076	-2.449	-1.828
KBR-KA-027-09	PdCu_1_9	1	-0.174632	0.443244	0.172808	0	0	0.133374	391.5	189	100	0.0125	4	3	79	7.7871	1.1686	1.93	2.5757	3.522	138.6	-5.258	-5.893	6.225	0.332	0.08906	-2.439	0.076	-2.449	-1.828
KBR-KA-027-09	PdCu_1_9	0.992869	-0.218546	0.408047	0.217816	0	0	0.130551	405	185	100	0.0125	4	3	79	7.7871	1.1686	1.93	2.5757	3.522	138.6	-5.258	-5.893	6.225	0.332	0.08906	-2.439	0.076	-2.449	-1.828
KBR-KA-027-09	PdCu_1_9	0.980975	-0.255404	0.367989	0.257637	0	0	0.125	418.5	179	100	0.0125	4	3	79	7.7871	1.1686	1.93	2.5757	3.522	138.6	-5.258	-5.893	6.225	0.332	0.08906	-2.439	0.076	-2.449	-1.828
KBR-KA-027-09	PdCu_1_9	0.948832	-0.290349	0.328054	0.30281	0	0	0.118119	432	172	100	0.0125	4	3	79	7.7871	1.1686	1.93	2.5757	3.522	138.6	-5.258	-5.893	6.225	0.332	0.08906	-2.439	0.076	-2.449	-1.828
KBR-KA-027-09	PdCu_1_9	0.851334	-0.284926	0.283581	0.331186	0	0	0.108501	445.5	160	100	0.0125	4	3	79	7.7871	1.1686	1.93	2.5757	3.522	138.6	-5.258	-5.893	6.225	0.332	0.08906	-2.439	0.076	-2.449	-1.828
KBR-KA-027-09	PdCu_1_9	0.469221	-0.194833	0.26996	0.410889	0	0	0.103235	459	132	100	0.0125	4	3	79	7.7871	1.1686	1.93	2.5757	3.522	138.6	-5.258	-5.893	6.225	0.332	0.08906	-2.439	0.076	-2.449	-1.828
KBR-KA-027-09	PdCu_1_9	0.0888595	-0.00599925	0.418036	0.0668085	0	0	0.0614783	472.5	102	100	0.0125	4	3	79	7.7871	1.1686	1.93	2.5757	3.522	138.6	-5.258	-5.893	6.225	0.332	0.08906	-2.439	0.076	-2.449	-1.828
KBR-KA-027-09	PdCu_1_9	0.0456411	0.0049127	0.526989	-0.106513	0	0	0	486	95	100	0.0125	4	3	79	7.7871	1.1686	1.93	2.5757	3.522	138.6	-5.258	-5.893	6.225	0.332	0.08906	-2.439	0.076	-2.449	-1.828
KBR-KA-027-09	PdCu_1_9	0.0419904	0.0100496	0.468041	-0.236831	0	0	0	499.5	93	100	0.0125	4	3	79	7.7871	1.1686	1.93	2.5757	3.522	138.6	-5.258	-5.893	6.225	0.332	0.08906	-2.439	0.076	-2.449	-1.828
KBR-KA-027-09	PdCu_1_9	1	0.980694	1.72952	-0.983176	0.00707473	0.00232333	0.0955077	13.5	308	150	0.0125	4	3	79	7.7871	1.1686	1.93	2.5757	3.522	138.6	-5.258	-5.893	6.225	0.332	0.08906	-2.439	0.076	-2.449	-1.828
KBR-KA-027-09	PdCu_1_9	1	0.688541	1.31238	-0.690283	0.00206944	0.00544416	0.113055	27	279	150	0.0125	4	3	79	7.7871	1.1686	1.93	2.5757	3.522	138.6	-5.258	-5.893	6.225	0.332	0.08906	-2.439	0.076	-2.449	-1.828
KBR-KA-027-09	PdCu_1_9	1	0.531988	1.07736	-0.533334	0	0.00417584	0.125959	40.5	266	150	0.0125	4	3	79	7.7871	1.1686	1.93	2.5757	3.522	138.6	-5.258	-5.893	6.225	0.332	0.08906	-2.439	0.076	-2.449	-1.828
KBR-KA-027-09	PdCu_1_9	1	0.412884	0.951279	-0.413928	0	0.00360175	0.13084	54	260	150	0.0125	4	3	79	7.7871	1.1686	1.93	2.5757	3.522	138.6	-5.258	-5.893	6.225	0.332	0.08906	-2.439	0.076	-2.449	-1.828
KBR-KA-027-09	PdCu_1_9	1	0.310675	0.867354	-0.311461	0	0.00329637	0.134763	67.5	256	150	0.0125	4	3	79	7.7871	1.1686	1.93	2.5757	3.522	138.6	-5.258	-5.893	6.225	0.332	0.08906	-2.439	0.076	-2.449	-1.828
KBR-KA-027-09	PdCu_1_9	1	0.2339	0.790748	-0.234492	0	0.00297089	0.135502	81	251	150	0.0125	4	3	79	7.7871	1.1686	1.93	2.5757	3.522	138.6	-5.258	-5.893	6.225	0.332	0.08906	-2.439	0.076	-2.449	-1.828
KBR-KA-027-09	PdCu_1_9	1	0.144865	0.7433	-0.145231	0	0.0027459	0.14055	94.5	246	150	0.0125	4	3	79	7.7871	1.1686	1.93	2.5757	3.522	138.6	-5.258	-5.893	6.225	0.332	0.08906	-2.439	0.076	-2.449	-1.828
KBR-KA-027-09	PdCu_1_9	1	0.085548	0.688126	-0.0857644	0	0.00260701	0.140426	108	242	150	0.0125	4	3	79	7.7871	1.1686	1.93	2.5757	3.522	138.6	-5.258	-5.893	6.225	0.332	0.08906	-2.439	0.076	-2.449	-1.828
KBR-KA-027-09	PdCu_1_9	1	0.035315	0.638519	-0.0354043	0	0.00241411	0.139485	121.5	238	150	0.0125	4	3	79	7.7871	1.1686	1.93	2.5757	3.522	138.6	-5.258	-5.893	6.225	0.332	0.08906	-2.439	0.076	-2.449	-1.828
KBR-KA-027-09	PdCu_1_9	1	-0.0118994	0.598118	0.0119295	0	0.00226913	0.139197	135	234	150	0.0125	4	3	79	7.7871	1.1686	1.93	2.5757	3.522	138.6	-5.258	-5.893	6.225	0.332	0.08906	-2.439	0.076	-2.449	-1.828
KBR-KA-027-09	PdCu_1_9	1	-0.0633173	0.569608	0.0634775	0	0.00215678	0.139619	148.5	230	150	0.0125	4	3	79	7.7871	1.1686	1.93	2.5757	3.522	138.6	-5.258	-5.893	6.225	0.332	0.08906	-2.439	0.076	-2.449	-1.828
KBR-KA-027-09	PdCu_1_9	1	-0.0906063	0.531918	0.0908355	0	0	0.136765	162	226	150	0.0125	4	3	79	7.7871	1.1686	1.93	2.5757	3.522	138.6	-5.258	-5.893	6.225	0.332	0.08906	-2.439	0.076	-2.449	-1.828
KBR-KA-027-09	PdCu_1_9	1	-0.123599	0.507978	0.123912	0	0	0.13559	175.5	224	150	0.0125	4	3	79	7.7871	1.1686	1.93	2.5757	3.522	138.6	-5.258	-5.893	6.225	0.332	0.08906	-2.439	0.076	-2.449	-1.828
KBR-KA-027-09	PdCu_1_9	1	-0.164482	0.477206	0.164898	0	0	0.134829	189	220	150	0.0125	4	3	79	7.7871	1.1686	1.93	2.5757	3.522	138.6	-5.258	-5.893	6.225	0.332	0.08906	-2.439	0.076	-2.449	-1.828
KBR-KA-027-09	PdCu_1_9	1	-0.207242	0.455488	0.207767	0	0	0.135622	202.5	217	150	0.0125	4	3	79	7.7871	1.1686	1.93	2.5757	3.522	138.6	-5.258	-5.893	6.225	0.332	0.08906	-2.439	0.076	-2.449	-1.828
KBR-KA-027-09	PdCu_1_9	1	-0.219347	0.42588	0.219902	0	0	0.133402	216	213	150	0.0125	4	3	79	7.7871	1.1686	1.93	2.5757	3.522	138.6	-5.258	-5.893	6.225	0.332	0.08906	-2.439	0.076	-2.449	-1.828
KBR-KA-027-09	PdCu_1_9	1	-0.259048	0.402974	0.259704	0	0	0.134343	229.5	210	150	0.0125	4	3	79	7.7871	1.1686	1.93	2.5757	3.522	138.6	-5.258	-5.893	6.225	0.332	0.08906	-2.439	0.076	-2.449	-1.828
KBR-KA-027-09	PdCu_1_9	1	-0.290085	0.380857	0.290819	0	0	0.134841	243	208	150	0.0125	4	3	79	7.7871	1.1686	1.93	2.5757	3.522	138.6	-5.258	-5.893	6.225	0.332	0.08906	-2.439	0.076	-2.449	-1.828
KBR-KA-027-09	PdCu_1_9	1	-0.316792	0.361412	0.317593	0	0	0.134896	256.5	205	150	0.0125	4	3	79	7.7871	1.1686	1.93	2.5757	3.522	138.6	-5.258	-5.893	6.225	0.332	0.08906	-2.439	0.076	-2.449	-1.828
KBR-KA-027-09	PdCu_1_9	1	-0.347883	0.340763	0.348763	0	0	0.136161	270	203	150	0.0125	4	3	79	7.7871	1.1686	1.93	2.5757	3.522	138.6	-5.258	-5.893	6.225	0.332	0.08906	-2.439	0.076	-2.449	-1.828
KBR-KA-027-09	PdCu_1_9	1	-0.37728	0.321629	0.378235	0	0	0.138482	283.5	201	150	0.0125	4	3	79	7.7871	1.1686	1.93	2.5757	3.522	138.6	-5.258	-5.893	6.225	0.332	0.08906	-2.439	0.076	-2.449	-1.828
KBR-KA-027-09	PdCu_1_9	1	-0.389589	0.297139	0.390575	0	0	0.137186	297	198	150	0.0125	4	3	79	7.7871	1.1686	1.93	2.5757	3.522	138.6	-5.258	-5.893	6.225	0.332	0.08906	-2.439	0.076	-2.449	-1.828
KBR-KA-027-09	PdCu_1_9	1	-0.403677	0.281379	0.404699	0	0	0.137522	310.5	195	150	0.0125	4	3	79	7.7871	1.1686	1.93	2.5757	3.522	138.6	-5.258	-5.893	6.225	0.332	0.08906	-2.439	0.076	-2.449	-1.828
KBR-KA-027-09	PdCu_1_9	1	-0.433402	0.266021	0.434498	0	0	0.138984	324	194	150	0.0125	4	3	79	7.7871	1.1686	1.93	2.5757	3.522	138.6	-5.258	-5.893	6.225	0.332	0.08906	-2.439	0.076	-2.449	-1.828
KBR-KA-027-09	PdCu_1_9	1	-0.449905	0.246421	0.451043	0	0	0.13756	337.5	193	150	0.0125	4	3	79	7.7871	1.1686	1.93	2.5757	3.522	138.6	-5.258	-5.893	6.225	0.332	0.08906	-2.439	0.076	-2.449	-1.828
KBR-KA-027-09	PdCu_1_9	1	-0.465671	0.226139	0.466849	0	0	0.135621	351	191	150	0.0125	4	3	79	7.7871	1.1686	1.93	2.5757	3.522	138.6	-5.258	-5.893	6.225	0.332	0.08906	-2.439	0.076	-2.449	-1.828
KBR-KA-027-09	PdCu_1_9	1	-0.468168	0.205063	0.469353	0	0	0.131713	364.5	189	150	0.0125	4	3	79	7.7871	1.1686	1.93	2.5757	3.522	138.6	-5.258	-5.893	6.225	0.332	0.08906	-2.439	0.076	-2.449	-1.828
KBR-KA-027-09	PdCu_1_9	0.946869	-0.475203	0.192663	0.503138	0	0	0.132933	378	186	150	0.0125	4	3	79	7.7871	1.1686	1.93	2.5757	3.522	138.6	-5.258	-5.893	6.225	0.332	0.08906	-2.439	0.076	-2.449	-1.828
KBR-KA-027-09	PdCu_1_9	0.895753	-0.458146	0.176981	0.512759	0	0	0.129757	391.5	182	150	0.0125	4	3	79	7.7871	1.1686	1.93	2.5757	3.522	138.6	-5.258	-5.893	6.225	0.332	0.08906	-2.439	0.076	-2.449	-1.828
KBR-KA-027-09	PdCu_1_9	0.807665	-0.4095	0.163762	0.508301	0	0	0.120432	405	176	150	0.0125	4	3	79	7.7871	1.1686	1.93	2.5757	3.522	138.6	-5.258	-5.893	6.225	0.332	0.08906	-2.439	0.076	-2.449	-1.828
KBR-KA-027-09	PdCu_1_9	0.640593	-0.349762	0.158703	0.547379	0	0	0.106623	418.5	168	150	0.0125	4	3	79	7.7871	1.1686	1.93	2.5757	3.522	138.6	-5.258	-5.893	6.225	0.332	0.08906	-2.439	0.076	-2.449	-1.828
KBR-KA-027-09	PdCu_1_9	0.352724	-0.207383	0.184242	0.589435	0	0	0.111293	432	158	150	0.0125	4	3	79	7.7871	1.1686	1.93	2.5757	3.522	138.6	-5.258	-5.893	6.225	0.332	0.08906	-2.439	0.076	-2.449	-1.828
KBR-KA-027-09	PdCu_1_9	0.114865	-0.060449	0.307671	0.527591	0	0	0.0862443	445.5	148	150	0.0125	4	3	79	7.7871	1.1686	1.93	2.5757	3.522	138.6	-5.258	-5.893	6.225	0.332	0.08906	-2.439	0.076	-2.449	-1.828
KBR-KA-027-09	PdCu_1_9	0.0668098	-0.0386054	0.397722	0.579302	0	0	0.0939269	459	145	150	0.0125	4	3	79	7.7871	1.1686	1.93	2.5757	3.522	138.6	-5.258	-5.893	6.225	0.332	0.08906	-2.439	0.076	-2.449	-1.828
KBR-KA-027-09	PdCu_1_9	0.0479056	-0.0317536	0.472815	0.664514	0	0	0.103537	472.5	143	150	0.0125	4	3	79	7.7871	1.1686	1.93	2.5757	3.522	138.6	-5.258	-5.893	6.225	0.332	0.08906	-2.439	0.076	-2.449	-1.828
KBR-KA-028-13	PdCu_1_5	0.990931	1	1.83009	-0.996362	0.00597157	0	0.0573804	13.5	291	50	0.0127	3	1	76	7.82783	1.12367	1.95	2.58883	3.55	142.333	-5.38333	-6.02167	6.34167	0.32	0.0861667	-2.47167	0.0733333	-2.40167	-1.88
KBR-KA-028-13	PdCu_1_5	1	1	1.677	-0.987326	0.00409718	0	0.0675069	27	266	50	0.0127	3	1	76	7.82783	1.12367	1.95	2.58883	3.55	142.333	-5.38333	-6.02167	6.34167	0.32	0.0861667	-2.47167	0.0733333	-2.40167	-1.88
KBR-KA-028-13	PdCu_1_5	1	1	1.57153	-0.987326	0.00305289	0	0.0777121	40.5	251	50	0.0127	3	1	76	7.82783	1.12367	1.95	2.58883	3.55	142.333	-5.38333	-6.02167	6.34167	0.32	0.0861667	-2.47167	0.0733333	-2.40167	-1.88
KBR-KA-028-13	PdCu_1_5	1	1	1.53892	-0.987326	0.00255133	0	0.0839073	54	246	50	0.0127	3	1	76	7.82783	1.12367	1.95	2.58883	3.55	142.333	-5.38333	-6.02167	6.34167	0.32	0.0861667	-2.47167	0.0733333	-2.40167	-1.88
KBR-KA-028-13	PdCu_1_5	1	0.995901	1.53465	-0.983279	0.00227327	0	0.0901369	67.5	244	50	0.0127	3	1	76	7.82783	1.12367	1.95	2.58883	3.55	142.333	-5.38333	-6.02167	6.34167	0.32	0.0861667	-2.47167	0.0733333	-2.40167	-1.88
KBR-KA-028-13	PdCu_1_5	1	0.996051	1.53272	-0.983427	0	0	0.0928266	81	242	50	0.0127	3	1	76	7.82783	1.12367	1.95	2.58883	3.55	142.333	-5.38333	-6.02167	6.34167	0.32	0.0861667	-2.47167	0.0733333	-2.40167	-1.88
KBR-KA-028-13	PdCu_1_5	1	0.991879	1.52761	-0.979308	0.00209556	0	0.0945088	94.5	242	50	0.0127	3	1	76	7.82783	1.12367	1.95	2.58883	3.55	142.333	-5.38333	-6.02167	6.34167	0.32	0.0861667	-2.47167	0.0733333	-2.40167	-1.88
KBR-KA-028-13	PdCu_1_5	1	0.989191	1.51826	-0.976654	0	0	0.0953952	108	238	50	0.0127	3	1	76	7.82783	1.12367	1.95	2.58883	3.55	142.333	-5.38333	-6.02167	6.34167	0.32	0.0861667	-2.47167	0.0733333	-2.40167	-1.88
KBR-KA-028-13	PdCu_1_5	1	0.98015	1.52713	-0.967728	0	0	0.0956068	121.5	236	50	0.0127	3	1	76	7.82783	1.12367	1.95	2.58883	3.55	142.333	-5.38333	-6.02167	6.34167	0.32	0.0861667	-2.47167	0.0733333	-2.40167	-1.88
KBR-KA-028-13	PdCu_1_5	1	0.981692	1.5228	-0.96925	0	0	0.0958114	135	234	50	0.0127	3	1	76	7.82783	1.12367	1.95	2.58883	3.55	142.333	-5.38333	-6.02167	6.34167	0.32	0.0861667	-2.47167	0.0733333	-2.40167	-1.88
KBR-KA-028-13	PdCu_1_5	1	0.970735	1.5143	-0.958432	0	0	0.095095	148.5	231	50	0.0127	3	1	76	7.82783	1.12367	1.95	2.58883	3.55	142.333	-5.38333	-6.02167	6.34167	0.32	0.0861667	-2.47167	0.0733333	-2.40167	-1.88
KBR-KA-028-13	PdCu_1_5	1	0.964485	1.51222	-0.952261	0	0	0.0955922	162	229	50	0.0127	3	1	76	7.82783	1.12367	1.95	2.58883	3.55	142.333	-5.38333	-6.02167	6.34167	0.32	0.0861667	-2.47167	0.0733333	-2.40167	-1.88
KBR-KA-028-13	PdCu_1_5	1	0.959553	1.4747	-0.947391	0	0	0.0937174	175.5	225	50	0.0127	3	1	76	7.82783	1.12367	1.95	2.58883	3.55	142.333	-5.38333	-6.02167	6.34167	0.32	0.0861667	-2.47167	0.0733333	-2.40167	-1.88
KBR-KA-028-13	PdCu_1_5	1	0.955126	1.42469	-0.94302	0	0	0.0920574	189	219	50	0.0127	3	1	76	7.82783	1.12367	1.95	2.58883	3.55	142.333	-5.38333	-6.02167	6.34167	0.32	0.0861667	-2.47167	0.0733333	-2.40167	-1.88
KBR-KA-028-13	PdCu_1_5	1	0.941284	1.6973	-0.929354	0	0	0.111617	202.5	219	50	0.0127	3	1	76	7.82783	1.12367	1.95	2.58883	3.55	142.333	-5.38333	-6.02167	6.34167	0.32	0.0861667	-2.47167	0.0733333	-2.40167	-1.88
KBR-KA-028-13	PdCu_1_5	1	0.93929	1.54676	-0.927386	0	0	0.100018	216	224	50	0.0127	3	1	76	7.82783	1.12367	1.95	2.58883	3.55	142.333	-5.38333	-6.02167	6.34167	0.32	0.0861667	-2.47167	0.0733333	-2.40167	-1.88
KBR-KA-028-13	PdCu_1_5	1	0.922337	1.47831	-0.910647	0	0	0.0986295	229.5	216	50	0.0127	3	1	76	7.82783	1.12367	1.95	2.58883	3.55	142.333	-5.38333	-6.02167	6.34167	0.32	0.0861667	-2.47167	0.0733333	-2.40167	-1.88
KBR-KA-028-13	PdCu_1_5	1	0.906326	1.45464	-0.894839	0	0	0.0997667	243	212	50	0.0127	3	1	76	7.82783	1.12367	1.95	2.58883	3.55	142.333	-5.38333	-6.02167	6.34167	0.32	0.0861667	-2.47167	0.0733333	-2.40167	-1.88
KBR-KA-028-13	PdCu_1_5	1	0.891685	1.42878	-0.880384	0	0	0.0998588	256.5	208	50	0.0127	3	1	76	7.82783	1.12367	1.95	2.58883	3.55	142.333	-5.38333	-6.02167	6.34167	0.32	0.0861667	-2.47167	0.0733333	-2.40167	-1.88
KBR-KA-028-13	PdCu_1_5	1	0.879092	1.4221	-0.867951	0	0	0.100784	270	206	50	0.0127	3	1	76	7.82783	1.12367	1.95	2.58883	3.55	142.333	-5.38333	-6.02167	6.34167	0.32	0.0861667	-2.47167	0.0733333	-2.40167	-1.88
KBR-KA-028-13	PdCu_1_5	1	0.864944	1.3928	-0.853982	0	0	0.0992928	283.5	203	50	0.0127	3	1	76	7.82783	1.12367	1.95	2.58883	3.55	142.333	-5.38333	-6.02167	6.34167	0.32	0.0861667	-2.47167	0.0733333	-2.40167	-1.88
KBR-KA-028-13	PdCu_1_5	1	0.852	1.36798	-0.841202	0	0	0.0987883	297	200	50	0.0127	3	1	76	7.82783	1.12367	1.95	2.58883	3.55	142.333	-5.38333	-6.02167	6.34167	0.32	0.0861667	-2.47167	0.0733333	-2.40167	-1.88
KBR-KA-028-13	PdCu_1_5	1	0.84249	1.35749	-0.831812	0	0	0.0986794	310.5	197	50	0.0127	3	1	76	7.82783	1.12367	1.95	2.58883	3.55	142.333	-5.38333	-6.02167	6.34167	0.32	0.0861667	-2.47167	0.0733333	-2.40167	-1.88
KBR-KA-028-13	PdCu_1_5	1	0.812256	1.42376	-0.801961	0	0	0.105006	324	201	50	0.0127	3	1	76	7.82783	1.12367	1.95	2.58883	3.55	142.333	-5.38333	-6.02167	6.34167	0.32	0.0861667	-2.47167	0.0733333	-2.40167	-1.88
KBR-KA-028-13	PdCu_1_5	1	0.786813	1.37405	-0.776841	0	0	0.102977	337.5	196	50	0.0127	3	1	76	7.82783	1.12367	1.95	2.58883	3.55	142.333	-5.38333	-6.02167	6.34167	0.32	0.0861667	-2.47167	0.0733333	-2.40167	-1.88
KBR-KA-028-13	PdCu_1_5	1	0.756474	1.31971	-0.746886	0	0	0.100885	351	191	50	0.0127	3	1	76	7.82783	1.12367	1.95	2.58883	3.55	142.333	-5.38333	-6.02167	6.34167	0.32	0.0861667	-2.47167	0.0733333	-2.40167	-1.88
KBR-KA-028-13	PdCu_1_5	1	0.727169	1.29936	-0.717953	0	0	0.101245	364.5	188	50	0.0127	3	1	76	7.82783	1.12367	1.95	2.58883	3.55	142.333	-5.38333	-6.02167	6.34167	0.32	0.0861667	-2.47167	0.0733333	-2.40167	-1.88
KBR-KA-028-13	PdCu_1_5	1	0.709608	1.26113	-0.700614	0	0	0.0998789	378	186	50	0.0127	3	1	76	7.82783	1.12367	1.95	2.58883	3.55	142.333	-5.38333	-6.02167	6.34167	0.32	0.0861667	-2.47167	0.0733333	-2.40167	-1.88
KBR-KA-028-13	PdCu_1_5	1	0.683568	1.24651	-0.674904	0	0	0.100431	391.5	183	50	0.0127	3	1	76	7.82783	1.12367	1.95	2.58883	3.55	142.333	-5.38333	-6.02167	6.34167	0.32	0.0861667	-2.47167	0.0733333	-2.40167	-1.88
KBR-KA-028-13	PdCu_1_5	1	0.668718	1.21366	-0.660243	0	0	0.0992561	405	181	50	0.0127	3	1	76	7.82783	1.12367	1.95	2.58883	3.55	142.333	-5.38333	-6.02167	6.34167	0.32	0.0861667	-2.47167	0.0733333	-2.40167	-1.88
KBR-KA-028-13	PdCu_1_5	1	0.628264	1.227	-0.620301	0	0	0.102199	418.5	181	50	0.0127	3	1	76	7.82783	1.12367	1.95	2.58883	3.55	142.333	-5.38333	-6.02167	6.34167	0.32	0.0861667	-2.47167	0.0733333	-2.40167	-1.88
KBR-KA-028-13	PdCu_1_5	1	0.600046	1.20856	-0.592441	0	0	0.102988	432	179	50	0.0127	3	1	76	7.82783	1.12367	1.95	2.58883	3.55	142.333	-5.38333	-6.02167	6.34167	0.32	0.0861667	-2.47167	0.0733333	-2.40167	-1.88
KBR-KA-028-13	PdCu_1_5	1	0.562269	1.15852	-0.555143	0	0	0.102277	445.5	175	50	0.0127	3	1	76	7.82783	1.12367	1.95	2.58883	3.55	142.333	-5.38333	-6.02167	6.34167	0.32	0.0861667	-2.47167	0.0733333	-2.40167	-1.88
KBR-KA-028-13	PdCu_1_5	1	0.530282	1.12117	-0.523561	0	0	0.102014	459	173	50	0.0127	3	1	76	7.82783	1.12367	1.95	2.58883	3.55	142.333	-5.38333	-6.02167	6.34167	0.32	0.0861667	-2.47167	0.0733333	-2.40167	-1.88
KBR-KA-028-13	PdCu_1_5	1	0.493788	1.10001	-0.487529	0	0	0.102826	472.5	171	50	0.0127	3	1	76	7.82783	1.12367	1.95	2.58883	3.55	142.333	-5.38333	-6.02167	6.34167	0.32	0.0861667	-2.47167	0.0733333	-2.40167	-1.88
KBR-KA-028-13	PdCu_1_5	1	0.468711	1.06322	-0.462771	0	0	0.10161	486	168	50	0.0127	3	1	76	7.82783	1.12367	1.95	2.58883	3.55	142.333	-5.38333	-6.02167	6.34167	0.32	0.0861667	-2.47167	0.0733333	-2.40167	-1.88
KBR-KA-028-13	PdCu_1_5	1	0.434474	1.03984	-0.428968	0	0	0.102131	499.5	166	50	0.0127	3	1	76	7.82783	1.12367	1.95	2.58883	3.55	142.333	-5.38333	-6.02167	6.34167	0.32	0.0861667	-2.47167	0.0733333	-2.40167	-1.88
KBR-KA-028-13	PdCu_1_5	1	0.404532	1.02351	-0.399405	0	0	0.103435	513	165	50	0.0127	3	1	76	7.82783	1.12367	1.95	2.58883	3.55	142.333	-5.38333	-6.02167	6.34167	0.32	0.0861667	-2.47167	0.0733333	-2.40167	-1.88
KBR-KA-028-13	PdCu_1_5	1	0.373398	1.00342	-0.368665	0	0	0.104146	526.5	163	50	0.0127	3	1	76	7.82783	1.12367	1.95	2.58883	3.55	142.333	-5.38333	-6.02167	6.34167	0.32	0.0861667	-2.47167	0.0733333	-2.40167	-1.88
KBR-KA-028-13	PdCu_1_5	1	0.333796	0.967273	-0.329566	0	0	0.104278	540	161	50	0.0127	3	1	76	7.82783	1.12367	1.95	2.58883	3.55	142.333	-5.38333	-6.02167	6.34167	0.32	0.0861667	-2.47167	0.0733333	-2.40167	-1.88
KBR-KA-028-13	PdCu_1_5	1	0.28013	0.927919	-0.276579	0	0	0.104516	553.5	159	50	0.0127	3	1	76	7.82783	1.12367	1.95	2.58883	3.55	142.333	-5.38333	-6.02167	6.34167	0.32	0.0861667	-2.47167	0.0733333	-2.40167	-1.88
KBR-KA-028-13	PdCu_1_5	1	0.242579	0.888544	-0.239505	0	0	0.104306	567	156	50	0.0127	3	1	76	7.82783	1.12367	1.95	2.58883	3.55	142.333	-5.38333	-6.02167	6.34167	0.32	0.0861667	-2.47167	0.0733333	-2.40167	-1.88
KBR-KA-028-13	PdCu_1_5	1	0.193508	0.845729	-0.191055	0	0	0.10403	580.5	153	50	0.0127	3	1	76	7.82783	1.12367	1.95	2.58883	3.55	142.333	-5.38333	-6.02167	6.34167	0.32	0.0861667	-2.47167	0.0733333	-2.40167	-1.88
KBR-KA-028-13	PdCu_1_5	1	0.145023	0.821759	-0.143185	0	0	0.105818	594	151	50	0.0127	3	1	76	7.82783	1.12367	1.95	2.58883	3.55	142.333	-5.38333	-6.02167	6.34167	0.32	0.0861667	-2.47167	0.0733333	-2.40167	-1.88
KBR-KA-028-13	PdCu_1_5	1	0.110858	0.776552	-0.109453	0	0	0.105847	607.5	149	50	0.0127	3	1	76	7.82783	1.12367	1.95	2.58883	3.55	142.333	-5.38333	-6.02167	6.34167	0.32	0.0861667	-2.47167	0.0733333	-2.40167	-1.88
KBR-KA-028-13	PdCu_1_5	1	0.0687518	0.736098	-0.0678804	0	0	0.106403	621	146	50	0.0127	3	1	76	7.82783	1.12367	1.95	2.58883	3.55	142.333	-5.38333	-6.02167	6.34167	0.32	0.0861667	-2.47167	0.0733333	-2.40167	-1.88
KBR-KA-028-13	PdCu_1_5	1	0.0249025	0.694547	-0.0245869	0	0	0.107206	634.5	143.7	50	0.0127	3	1	76	7.82783	1.12367	1.95	2.58883	3.55	142.333	-5.38333	-6.02167	6.34167	0.32	0.0861667	-2.47167	0.0733333	-2.40167	-1.88
KBR-KA-028-13	PdCu_1_5	1	-0.0266223	0.660047	0.0262849	0	0	0.109103	648	141	50	0.0127	3	1	76	7.82783	1.12367	1.95	2.58883	3.55	142.333	-5.38333	-6.02167	6.34167	0.32	0.0861667	-2.47167	0.0733333	-2.40167	-1.88
KBR-KA-028-13	PdCu_1_5	0.949899	0.995805	2.01793	-1.05045	0.00932372	0	0.0641413	13.5	224	100	0.0127	3	1	76	7.82783	1.12367	1.95	2.58883	3.55	142.333	-5.38333	-6.02167	6.34167	0.32	0.0861667	-2.47167	0.0733333	-2.40167	-1.88
KBR-KA-028-13	PdCu_1_5	0.995218	0.996945	1.60365	-1.00376	0.00455341	0	0.0611119	27	219	100	0.0127	3	1	76	7.82783	1.12367	1.95	2.58883	3.55	142.333	-5.38333	-6.02167	6.34167	0.32	0.0861667	-2.47167	0.0733333	-2.40167	-1.88
KBR-KA-028-13	PdCu_1_5	1	0.994111	1.52967	-0.996123	0.00335511	0	0.0699469	40.5	217	100	0.0127	3	1	76	7.82783	1.12367	1.95	2.58883	3.55	142.333	-5.38333	-6.02167	6.34167	0.32	0.0861667	-2.47167	0.0733333	-2.40167	-1.88
KBR-KA-028-13	PdCu_1_5	1	0.990847	1.53527	-0.992852	0.0029193	0	0.0735886	54	217	100	0.0127	3	1	76	7.82783	1.12367	1.95	2.58883	3.55	142.333	-5.38333	-6.02167	6.34167	0.32	0.0861667	-2.47167	0.0733333	-2.40167	-1.88
KBR-KA-028-13	PdCu_1_5	1	0.987357	1.53112	-0.989355	0.00260912	0	0.0760439	67.5	219	100	0.0127	3	1	76	7.82783	1.12367	1.95	2.58883	3.55	142.333	-5.38333	-6.02167	6.34167	0.32	0.0861667	-2.47167	0.0733333	-2.40167	-1.88
KBR-KA-028-13	PdCu_1_5	1	0.976926	1.52899	-0.978903	0.00238259	0	0.0780176	81	220	100	0.0127	3	1	76	7.82783	1.12367	1.95	2.58883	3.55	142.333	-5.38333	-6.02167	6.34167	0.32	0.0861667	-2.47167	0.0733333	-2.40167	-1.88
KBR-KA-028-13	PdCu_1_5	1	0.970622	1.51926	-0.972586	0.00214882	0	0.0801901	94.5	221	100	0.0127	3	1	76	7.82783	1.12367	1.95	2.58883	3.55	142.333	-5.38333	-6.02167	6.34167	0.32	0.0861667	-2.47167	0.0733333	-2.40167	-1.88
KBR-KA-028-13	PdCu_1_5	1	0.963527	1.51843	-0.965477	0.0017601	0	0.0822163	108	221	100	0.0127	3	1	76	7.82783	1.12367	1.95	2.58883	3.55	142.333	-5.38333	-6.02167	6.34167	0.32	0.0861667	-2.47167	0.0733333	-2.40167	-1.88
KBR-KA-028-13	PdCu_1_5	1	0.955688	1.50346	-0.957622	0.00177516	0	0.0829153	121.5	222	100	0.0127	3	1	76	7.82783	1.12367	1.95	2.58883	3.55	142.333	-5.38333	-6.02167	6.34167	0.32	0.0861667	-2.47167	0.0733333	-2.40167	-1.88
KBR-KA-028-13	PdCu_1_5	1	0.946039	1.49704	-0.947953	0.00162112	0	0.0842162	135	222	100	0.0127	3	1	76	7.82783	1.12367	1.95	2.58883	3.55	142.333	-5.38333	-6.02167	6.34167	0.32	0.0861667	-2.47167	0.0733333	-2.40167	-1.88
KBR-KA-028-13	PdCu_1_5	1	0.936131	1.47929	-0.938025	0	0	0.0860779	148.5	222	100	0.0127	3	1	76	7.82783	1.12367	1.95	2.58883	3.55	142.333	-5.38333	-6.02167	6.34167	0.32	0.0861667	-2.47167	0.0733333	-2.40167	-1.88
KBR-KA-028-13	PdCu_1_5	1	0.927002	1.46872	-0.928878	0	0	0.085805	162	223	100	0.0127	3	1	76	7.82783	1.12367	1.95	2.58883	3.55	142.333	-5.38333	-6.02167	6.34167	0.32	0.0861667	-2.47167	0.0733333	-2.40167	-1.88
KBR-KA-028-13	PdCu_1_5	1	0.913604	1.4302	-0.915452	0	0	0.085503	175.5	222	100	0.0127	3	1	76	7.82783	1.12367	1.95	2.58883	3.55	142.333	-5.38333	-6.02167	6.34167	0.32	0.0861667	-2.47167	0.0733333	-2.40167	-1.88
KBR-KA-028-13	PdCu_1_5	1	0.896844	1.62537	-0.898659	0	0	0.0996759	189	218	100	0.0127	3	1	76	7.82783	1.12367	1.95	2.58883	3.55	142.333	-5.38333	-6.02167	6.34167	0.32	0.0861667	-2.47167	0.0733333	-2.40167	-1.88
KBR-KA-028-13	PdCu_1_5	0.993546	0.876543	1.50588	-0.884021	0	0.00170095	0.0912939	202.5	227	100	0.0127	3	1	76	7.82783	1.12367	1.95	2.58883	3.55	142.333	-5.38333	-6.02167	6.34167	0.32	0.0861667	-2.47167	0.0733333	-2.40167	-1.88
KBR-KA-028-13	PdCu_1_5	1	0.853279	1.40019	-0.855005	0	0	0.0901429	216	223	100	0.0127	3	1	76	7.82783	1.12367	1.95	2.58883	3.55	142.333	-5.38333	-6.02167	6.34167	0.32	0.0861667	-2.47167	0.0733333	-2.40167	-1.88
KBR-KA-028-13	PdCu_1_5	1	0.839779	1.34768	-0.841478	0	0	0.0900816	229.5	221	100	0.0127	3	1	76	7.82783	1.12367	1.95	2.58883	3.55	142.333	-5.38333	-6.02167	6.34167	0.32	0.0861667	-2.47167	0.0733333	-2.40167	-1.88
KBR-KA-028-13	PdCu_1_5	1	0.835743	1.29167	-0.837434	0	0	0.0886672	243	219	100	0.0127	3	1	76	7.82783	1.12367	1.95	2.58883	3.55	142.333	-5.38333	-6.02167	6.34167	0.32	0.0861667	-2.47167	0.0733333	-2.40167	-1.88
KBR-KA-028-13	PdCu_1_5	0.992771	0.793639	1.41289	-0.801035	0	0	0.0990459	256.5	222	100	0.0127	3	1	76	7.82783	1.12367	1.95	2.58883	3.55	142.333	-5.38333	-6.02167	6.34167	0.32	0.0861667	-2.47167	0.0733333	-2.40167	-1.88
KBR-KA-028-13	PdCu_1_5	1	0.771562	1.36967	-0.773123	0	0	0.0959929	270	224	100	0.0127	3	1	76	7.82783	1.12367	1.95	2.58883	3.55	142.333	-5.38333	-6.02167	6.34167	0.32	0.0861667	-2.47167	0.0733333	-2.40167	-1.88
KBR-KA-028-13	PdCu_1_5	1	0.738065	1.2905	-0.739559	0	0	0.0969374	283.5	220	100	0.0127	3	1	76	7.82783	1.12367	1.95	2.58883	3.55	142.333	-5.38333	-6.02167	6.34167	0.32	0.0861667	-2.47167	0.0733333	-2.40167	-1.88
KBR-KA-028-13	PdCu_1_5	1	0.713613	1.26009	-0.715057	0	0	0.0990489	297	219	100	0.0127	3	1	76	7.82783	1.12367	1.95	2.58883	3.55	142.333	-5.38333	-6.02167	6.34167	0.32	0.0861667	-2.47167	0.0733333	-2.40167	-1.88
KBR-KA-028-13	PdCu_1_5	1	0.702162	1.21864	-0.703583	0	0	0.0972488	310.5	218	100	0.0127	3	1	76	7.82783	1.12367	1.95	2.58883	3.55	142.333	-5.38333	-6.02167	6.34167	0.32	0.0861667	-2.47167	0.0733333	-2.40167	-1.88
KBR-KA-028-13	PdCu_1_5	1	0.697716	1.19272	-0.699128	0	0	0.0966466	324	216	100	0.0127	3	1	76	7.82783	1.12367	1.95	2.58883	3.55	142.333	-5.38333	-6.02167	6.34167	0.32	0.0861667	-2.47167	0.0733333	-2.40167	-1.88
KBR-KA-028-13	PdCu_1_5	1	0.636208	1.26695	-0.637496	0	0	0.105887	337.5	223	100	0.0127	3	1	76	7.82783	1.12367	1.95	2.58883	3.55	142.333	-5.38333	-6.02167	6.34167	0.32	0.0861667	-2.47167	0.0733333	-2.40167	-1.88
KBR-KA-028-13	PdCu_1_5	1	0.608679	1.19117	-0.60991	0	0	0.101883	351	219	100	0.0127	3	1	76	7.82783	1.12367	1.95	2.58883	3.55	142.333	-5.38333	-6.02167	6.34167	0.32	0.0861667	-2.47167	0.0733333	-2.40167	-1.88
KBR-KA-028-13	PdCu_1_5	1	0.582315	1.14715	-0.583493	0	0	0.101731	364.5	217	100	0.0127	3	1	76	7.82783	1.12367	1.95	2.58883	3.55	142.333	-5.38333	-6.02167	6.34167	0.32	0.0861667	-2.47167	0.0733333	-2.40167	-1.88
KBR-KA-028-13	PdCu_1_5	1	0.566027	1.11774	-0.567172	0	0	0.101039	378	216	100	0.0127	3	1	76	7.82783	1.12367	1.95	2.58883	3.55	142.333	-5.38333	-6.02167	6.34167	0.32	0.0861667	-2.47167	0.0733333	-2.40167	-1.88
KBR-KA-028-13	PdCu_1_5	1	0.55493	1.08737	-0.556053	0	0	0.100192	391.5	215	100	0.0127	3	1	76	7.82783	1.12367	1.95	2.58883	3.55	142.333	-5.38333	-6.02167	6.34167	0.32	0.0861667	-2.47167	0.0733333	-2.40167	-1.88
KBR-KA-028-13	PdCu_1_5	1	0.503169	1.18551	-0.504187	0	0	0.110227	405	216	100	0.0127	3	1	76	7.82783	1.12367	1.95	2.58883	3.55	142.333	-5.38333	-6.02167	6.34167	0.32	0.0861667	-2.47167	0.0733333	-2.40167	-1.88
KBR-KA-028-13	PdCu_1_5	1	0.487039	1.09833	-0.488025	0	0	0.105366	418.5	218	100	0.0127	3	1	76	7.82783	1.12367	1.95	2.58883	3.55	142.333	-5.38333	-6.02167	6.34167	0.32	0.0861667	-2.47167	0.0733333	-2.40167	-1.88
KBR-KA-028-13	PdCu_1_5	1	0.458598	1.04406	-0.459526	0	0	0.103031	432	216	100	0.0127	3	1	76	7.82783	1.12367	1.95	2.58883	3.55	142.333	-5.38333	-6.02167	6.34167	0.32	0.0861667	-2.47167	0.0733333	-2.40167	-1.88
KBR-KA-028-13	PdCu_1_5	1	0.432999	1.0103	-0.433875	0	0	0.102521	445.5	215	100	0.0127	3	1	76	7.82783	1.12367	1.95	2.58883	3.55	142.333	-5.38333	-6.02167	6.34167	0.32	0.0861667	-2.47167	0.0733333	-2.40167	-1.88
KBR-KA-028-13	PdCu_1_5	1	0.409818	0.994348	-0.410647	0	0	0.102824	459	214	100	0.0127	3	1	76	7.82783	1.12367	1.95	2.58883	3.55	142.333	-5.38333	-6.02167	6.34167	0.32	0.0861667	-2.47167	0.0733333	-2.40167	-1.88
KBR-KA-028-13	PdCu_1_5	1	0.390094	0.964378	-0.390883	0	0	0.101914	472.5	213	100	0.0127	3	1	76	7.82783	1.12367	1.95	2.58883	3.55	142.333	-5.38333	-6.02167	6.34167	0.32	0.0861667	-2.47167	0.0733333	-2.40167	-1.88
KBR-KA-028-13	PdCu_1_5	1	0.372878	0.945697	-0.373632	0	0	0.101657	486	213	100	0.0127	3	1	76	7.82783	1.12367	1.95	2.58883	3.55	142.333	-5.38333	-6.02167	6.34167	0.32	0.0861667	-2.47167	0.0733333	-2.40167	-1.88
KBR-KA-028-13	PdCu_1_5	1	0.343852	9.52654	-0.344547	0	0	0.103427	499.5	213	100	0.0127	3	1	76	7.82783	1.12367	1.95	2.58883	3.55	142.333	-5.38333	-6.02167	6.34167	0.32	0.0861667	-2.47167	0.0733333	-2.40167	-1.88
KBR-KA-028-13	PdCu_1_5	1	0.30774	0.93749	-0.308362	0	0	0.106376	513	216	100	0.0127	3	1	76	7.82783	1.12367	1.95	2.58883	3.55	142.333	-5.38333	-6.02167	6.34167	0.32	0.0861667	-2.47167	0.0733333	-2.40167	-1.88
KBR-KA-028-13	PdCu_1_5	1	0.279932	0.902039	-0.280499	0	0	0.119736	526.5	215	100	0.0127	3	1	76	7.82783	1.12367	1.95	2.58883	3.55	142.333	-5.38333	-6.02167	6.34167	0.32	0.0861667	-2.47167	0.0733333	-2.40167	-1.88
KBR-KA-028-13	PdCu_1_5	1	0.248018	0.872084	-0.248519	0	0	0.106259	540	214	100	0.0127	3	1	76	7.82783	1.12367	1.95	2.58883	3.55	142.333	-5.38333	-6.02167	6.34167	0.32	0.0861667	-2.47167	0.0733333	-2.40167	-1.88
KBR-KA-028-13	PdCu_1_5	1	0.225625	0.845125	-0.226081	0	0	0.10602	553.5	213	100	0.0127	3	1	76	7.82783	1.12367	1.95	2.58883	3.55	142.333	-5.38333	-6.02167	6.34167	0.32	0.0861667	-2.47167	0.0733333	-2.40167	-1.88
KBR-KA-028-13	PdCu_1_5	1	0.18854	0.823061	-0.188922	0	0	0.107667	567	213	100	0.0127	3	1	76	7.82783	1.12367	1.95	2.58883	3.55	142.333	-5.38333	-6.02167	6.34167	0.32	0.0861667	-2.47167	0.0733333	-2.40167	-1.88
KBR-KA-028-13	PdCu_1_5	1	0.162413	0.797337	-0.162742	0	0	0.107956	580.5	212	100	0.0127	3	1	76	7.82783	1.12367	1.95	2.58883	3.55	142.333	-5.38333	-6.02167	6.34167	0.32	0.0861667	-2.47167	0.0733333	-2.40167	-1.88
KBR-KA-028-13	PdCu_1_5	1	0.139356	0.772008	-0.139638	0	0	0.108488	594	212	100	0.0127	3	1	76	7.82783	1.12367	1.95	2.58883	3.55	142.333	-5.38333	-6.02167	6.34167	0.32	0.0861667	-2.47167	0.0733333	-2.40167	-1.88
KBR-KA-028-13	PdCu_1_5	1	0.112575	0.749058	-0.112802	0	0	0.10997	607.5	211	100	0.0127	3	1	76	7.82783	1.12367	1.95	2.58883	3.55	142.333	-5.38333	-6.02167	6.34167	0.32	0.0861667	-2.47167	0.0733333	-2.40167	-1.88
KBR-KA-028-13	PdCu_1_5	1	0.0872896	0.725864	-0.0874662	0	0	0.110993	621	210	100	0.0127	3	1	76	7.82783	1.12367	1.95	2.58883	3.55	142.333	-5.38333	-6.02167	6.34167	0.32	0.0861667	-2.47167	0.0733333	-2.40167	-1.88
KBR-KA-028-13	PdCu_1_5	1	0.0494423	0.708218	-0.0495424	0	0	0.113822	634.5	209	100	0.0127	3	1	76	7.82783	1.12367	1.95	2.58883	3.55	142.333	-5.38333	-6.02167	6.34167	0.32	0.0861667	-2.47167	0.0733333	-2.40167	-1.88
KBR-KA-028-13	PdCu_1_5	1	0.0287188	0.680094	-0.0287769	0	0	0.114838	648	209	100	0.0127	3	1	76	7.82783	1.12367	1.95	2.58883	3.55	142.333	-5.38333	-6.02167	6.34167	0.32	0.0861667	-2.47167	0.0733333	-2.40167	-1.88
KBR-KA-028-13	PdCu_1_5	1	0.00710956	0.647519	-0.00712395	0	0	0.115018	661.5	203	100	0.0127	3	1	76	7.82783	1.12367	1.95	2.58883	3.55	142.333	-5.38333	-6.02167	6.34167	0.32	0.0861667	-2.47167	0.0733333	-2.40167	-1.88
KBR-KA-028-13	PdCu_1_5	1	-0.0249013	0.625831	0.0249517	0	0	0.116879	675	206	100	0.0127	3	1	76	7.82783	1.12367	1.95	2.58883	3.55	142.333	-5.38333	-6.02167	6.34167	0.32	0.0861667	-2.47167	0.0733333	-2.40167	-1.88
KBR-KA-028-13	PdCu_1_5	1	1	1.83423	-0.996328	0.00958768	0	0.0669901	13.5	316	150	0.0127	3	1	76	7.82783	1.12367	1.95	2.58883	3.55	142.333	-5.38333	-6.02167	6.34167	0.32	0.0861667	-2.47167	0.0733333	-2.40167	-1.88
KBR-KA-028-13	PdCu_1_5	1	0.969822	1.55377	-0.966261	0.00467276	0.00293799	0.0594366	27	292	150	0.0127	3	1	76	7.82783	1.12367	1.95	2.58883	3.55	142.333	-5.38333	-6.02167	6.34167	0.32	0.0861667	-2.47167	0.0733333	-2.40167	-1.88
KBR-KA-028-13	PdCu_1_5	1	0.949271	1.48873	-0.945785	0.00329745	0.00301242	0.0603017	40.5	282	150	0.0127	3	1	76	7.82783	1.12367	1.95	2.58883	3.55	142.333	-5.38333	-6.02167	6.34167	0.32	0.0861667	-2.47167	0.0733333	-2.40167	-1.88
KBR-KA-028-13	PdCu_1_5	1	0.922468	1.46535	-0.919081	0.00281996	0.00321244	0.0626637	54	280	150	0.0127	3	1	76	7.82783	1.12367	1.95	2.58883	3.55	142.333	-5.38333	-6.02167	6.34167	0.32	0.0861667	-2.47167	0.0733333	-2.40167	-1.88
KBR-KA-028-13	PdCu_1_5	1	0.893573	1.44314	-0.890293	0.00243606	0.00332706	0.0646729	67.5	279	150	0.0127	3	1	76	7.82783	1.12367	1.95	2.58883	3.55	142.333	-5.38333	-6.02167	6.34167	0.32	0.0861667	-2.47167	0.0733333	-2.40167	-1.88
KBR-KA-028-13	PdCu_1_5	1	0.864024	1.42187	-0.860851	0.0021764	0.00339668	0.0668836	81	277	150	0.0127	3	1	76	7.82783	1.12367	1.95	2.58883	3.55	142.333	-5.38333	-6.02167	6.34167	0.32	0.0861667	-2.47167	0.0733333	-2.40167	-1.88
KBR-KA-028-13	PdCu_1_5	1	0.833737	1.40382	-0.830675	0.00193664	0.00339486	0.0692103	94.5	275	150	0.0127	3	1	76	7.82783	1.12367	1.95	2.58883	3.55	142.333	-5.38333	-6.02167	6.34167	0.32	0.0861667	-2.47167	0.0733333	-2.40167	-1.88
KBR-KA-028-13	PdCu_1_5	1	0.806412	1.36688	-0.803451	0.00172687	0.00330093	0.0705745	108	274	150	0.0127	3	1	76	7.82783	1.12367	1.95	2.58883	3.55	142.333	-5.38333	-6.02167	6.34167	0.32	0.0861667	-2.47167	0.0733333	-2.40167	-1.88
KBR-KA-028-13	PdCu_1_5	1	0.779511	1.33761	-0.776648	0.00158152	0.00321759	0.0719346	121.5	272	150	0.0127	3	1	76	7.82783	1.12367	1.95	2.58883	3.55	142.333	-5.38333	-6.02167	6.34167	0.32	0.0861667	-2.47167	0.0733333	-2.40167	-1.88
KBR-KA-028-13	PdCu_1_5	1	0.759979	1.30241	-0.757188	0.00144073	0.00316564	0.0712651	135	270	150	0.0127	3	1	76	7.82783	1.12367	1.95	2.58883	3.55	142.333	-5.38333	-6.02167	6.34167	0.32	0.0861667	-2.47167	0.0733333	-2.40167	-1.88
KBR-KA-028-13	PdCu_1_5	1	0.753672	1.27583	-0.750904	0	0.00305484	0.0708891	148.5	267	150	0.0127	3	1	76	7.82783	1.12367	1.95	2.58883	3.55	142.333	-5.38333	-6.02167	6.34167	0.32	0.0861667	-2.47167	0.0733333	-2.40167	-1.88
KBR-KA-028-13	PdCu_1_5	1	0.694021	1.33265	-0.691473	0	0.0033221	0.0753824	162	270	150	0.0127	3	1	76	7.82783	1.12367	1.95	2.58883	3.55	142.333	-5.38333	-6.02167	6.34167	0.32	0.0861667	-2.47167	0.0733333	-2.40167	-1.88
KBR-KA-028-13	PdCu_1_5	1	0.634456	1.25165	-0.632126	0	0.00322441	0.0738441	175.5	269	150	0.0127	3	1	76	7.82783	1.12367	1.95	2.58883	3.55	142.333	-5.38333	-6.02167	6.34167	0.32	0.0861667	-2.47167	0.0733333	-2.40167	-1.88
KBR-KA-028-13	PdCu_1_5	1	0.597482	1.17372	-0.595288	0	0.00292607	0.074623	189	265	150	0.0127	3	1	76	7.82783	1.12367	1.95	2.58883	3.55	142.333	-5.38333	-6.02167	6.34167	0.32	0.0861667	-2.47167	0.0733333	-2.40167	-1.88
KBR-KA-028-13	PdCu_1_5	1	0.559355	1.1349	-0.557301	0	0.00280918	0.0752208	202.5	262	150	0.0127	3	1	76	7.82783	1.12367	1.95	2.58883	3.55	142.333	-5.38333	-6.02167	6.34167	0.32	0.0861667	-2.47167	0.0733333	-2.40167	-1.88
KBR-KA-028-13	PdCu_1_5	1	0.531014	1.09267	-0.529064	0	0.00266633	0.0753774	216	260	150	0.0127	3	1	76	7.82783	1.12367	1.95	2.58883	3.55	142.333	-5.38333	-6.02167	6.34167	0.32	0.0861667	-2.47167	0.0733333	-2.40167	-1.88
KBR-KA-028-13	PdCu_1_5	1	0.479296	1.12773	-0.477536	0	0.00278473	0.0796908	229.5	259	150	0.0127	3	1	76	7.82783	1.12367	1.95	2.58883	3.55	142.333	-5.38333	-6.02167	6.34167	0.32	0.0861667	-2.47167	0.0733333	-2.40167	-1.88
KBR-KA-028-13	PdCu_1_5	1	0.42091	1.04958	-0.419365	0	0.00273104	0.0785884	243	258	150	0.0127	3	1	76	7.82783	1.12367	1.95	2.58883	3.55	142.333	-5.38333	-6.02167	6.34167	0.32	0.0861667	-2.47167	0.0733333	-2.40167	-1.88
KBR-KA-028-13	PdCu_1_5	1	0.379944	0.996147	-0.378549	0	0.00253872	0.0797928	256.5	255	150	0.0127	3	1	76	7.82783	1.12367	1.95	2.58883	3.55	142.333	-5.38333	-6.02167	6.34167	0.32	0.0861667	-2.47167	0.0733333	-2.40167	-1.88
KBR-KA-028-13	PdCu_1_5	1	0.343915	0.958864	-0.342652	0	0.00243104	0.0807666	270	252	150	0.0127	3	1	76	7.82783	1.12367	1.95	2.58883	3.55	142.333	-5.38333	-6.02167	6.34167	0.32	0.0861667	-2.47167	0.0733333	-2.40167	-1.88
KBR-KA-028-13	PdCu_1_5	1	0.315342	0.923586	-0.314184	0	0.00235344	0.0813075	283.5	250	150	0.0127	3	1	76	7.82783	1.12367	1.95	2.58883	3.55	142.333	-5.38333	-6.02167	6.34167	0.32	0.0861667	-2.47167	0.0733333	-2.40167	-1.88
KBR-KA-028-13	PdCu_1_5	1	0.282814	0.900478	-0.281776	0	0.00227433	0.082674	297	248	150	0.0127	3	1	76	7.82783	1.12367	1.95	2.58883	3.55	142.333	-5.38333	-6.02167	6.34167	0.32	0.0861667	-2.47167	0.0733333	-2.40167	-1.88
KBR-KA-028-13	PdCu_1_5	1	0.263806	0.873389	-0.262837	0	0.00223802	0.0831436	310.5	246	150	0.0127	3	1	76	7.82783	1.12367	1.95	2.58883	3.55	142.333	-5.38333	-6.02167	6.34167	0.32	0.0861667	-2.47167	0.0733333	-2.40167	-1.88
KBR-KA-028-13	PdCu_1_5	1	0.236685	0.853554	-0.235816	0	0.00221211	0.0843645	324	245	150	0.0127	3	1	76	7.82783	1.12367	1.95	2.58883	3.55	142.333	-5.38333	-6.02167	6.34167	0.32	0.0861667	-2.47167	0.0733333	-2.40167	-1.88
KBR-KA-028-13	PdCu_1_5	1	0.189218	0.836568	-0.188523	0	0.00221606	0.0864253	337.5	245	150	0.0127	3	1	76	7.82783	1.12367	1.95	2.58883	3.55	142.333	-5.38333	-6.02167	6.34167	0.32	0.0861667	-2.47167	0.0733333	-2.40167	-1.88
KBR-KA-028-13	PdCu_1_5	1	0.160718	0.803726	-0.160128	0	0.00217186	0.0875454	351	242	150	0.0127	3	1	76	7.82783	1.12367	1.95	2.58883	3.55	142.333	-5.38333	-6.02167	6.34167	0.32	0.0861667	-2.47167	0.0733333	-2.40167	-1.88
KBR-KA-028-13	PdCu_1_5	1	0.134899	0.775704	-0.134403	0	0.00205873	0.0888072	364.5	240	150	0.0127	3	1	76	7.82783	1.12367	1.95	2.58883	3.55	142.333	-5.38333	-6.02167	6.34167	0.32	0.0861667	-2.47167	0.0733333	-2.40167	-1.88
KBR-KA-028-13	PdCu_1_5	1	0.115427	0.750127	-0.115004	0	0.00207391	0.089604	378	238	150	0.0127	3	1	76	7.82783	1.12367	1.95	2.58883	3.55	142.333	-5.38333	-6.02167	6.34167	0.32	0.0861667	-2.47167	0.0733333	-2.40167	-1.88
KBR-KA-028-13	PdCu_1_5	1	0.0925399	0.731766	-0.0922001	0	0.00199445	0.0906441	391.5	237	150	0.0127	3	1	76	7.82783	1.12367	1.95	2.58883	3.55	142.333	-5.38333	-6.02167	6.34167	0.32	0.0861667	-2.47167	0.0733333	-2.40167	-1.88
KBR-KA-028-13	PdCu_1_5	1	0.0720644	0.72043	-0.0717998	0	0.00199785	0.0916236	405	235	150	0.0127	3	1	76	7.82783	1.12367	1.95	2.58883	3.55	142.333	-5.38333	-6.02167	6.34167	0.32	0.0861667	-2.47167	0.0733333	-2.40167	-1.88
KBR-KA-028-13	PdCu_1_5	1	0.0705688	0.692643	-0.0703097	0	0.00193432	0.0906216	418.5	232	150	0.0127	3	1	76	7.82783	1.12367	1.95	2.58883	3.55	142.333	-5.38333	-6.02167	6.34167	0.32	0.0861667	-2.47167	0.0733333	-2.40167	-1.88
KBR-KA-028-13	PdCu_1_5	1	0.0401448	0.680438	-0.0399974	0	0	0.0934021	432	231	150	0.0127	3	1	76	7.82783	1.12367	1.95	2.58883	3.55	142.333	-5.38333	-6.02167	6.34167	0.32	0.0861667	-2.47167	0.0733333	-2.40167	-1.88
KBR-KA-028-13	PdCu_1_5	1	0.0213227	0.666186	-0.0212444	0	0	0.0946432	445.5	229	150	0.0127	3	1	76	7.82783	1.12367	1.95	2.58883	3.55	142.333	-5.38333	-6.02167	6.34167	0.32	0.0861667	-2.47167	0.0733333	-2.40167	-1.88
KBR-KA-028-13	PdCu_1_5	1	0.00513837	0.653587	-0.00511951	0	0	0.0951889	459	228	150	0.0127	3	1	76	7.82783	1.12367	1.95	2.58883	3.55	142.333	-5.38333	-6.02167	6.34167	0.32	0.0861667	-2.47167	0.0733333	-2.40167	-1.88
KBR-KA-028-13	PdCu_1_5	1	-0.00394773	0.633147	0.00393324	0	0	0.0950352	472.5	227	150	0.0127	3	1	76	7.82783	1.12367	1.95	2.58883	3.55	142.333	-5.38333	-6.02167	6.34167	0.32	0.0861667	-2.47167	0.0733333	-2.40167	-1.88
KBR-KA-028-13	PdCu_1_5	1	-0.027784	0.621149	0.027682	0	0	0.0963625	486	226	150	0.0127	3	1	76	7.82783	1.12367	1.95	2.58883	3.55	142.333	-5.38333	-6.02167	6.34167	0.32	0.0861667	-2.47167	0.0733333	-2.40167	-1.88
KBR-KA-028-13	PdCu_1_5	1	-0.0522544	0.611387	0.0520625	0	0	0.0985971	499.5	226	150	0.0127	3	1	76	7.82783	1.12367	1.95	2.58883	3.55	142.333	-5.38333	-6.02167	6.34167	0.32	0.0861667	-2.47167	0.0733333	-2.40167	-1.88
KBR-KA-028-13	PdCu_1_5	1	-0.0704263	0.599992	0.0701677	0	0	0.0992349	513	225	150	0.0127	3	1	76	7.82783	1.12367	1.95	2.58883	3.55	142.333	-5.38333	-6.02167	6.34167	0.32	0.0861667	-2.47167	0.0733333	-2.40167	-1.88
KBR-KA-028-13	PdCu_1_5	1	-0.0864812	0.578717	0.0861637	0	0	0.0995393	526.5	223	150	0.0127	3	1	76	7.82783	1.12367	1.95	2.58883	3.55	142.333	-5.38333	-6.02167	6.34167	0.32	0.0861667	-2.47167	0.0733333	-2.40167	-1.88
KBR-KA-028-13	PdCu_1_5	1	-0.107341	0.561968	0.106947	0	0	0.100269	540	221	150	0.0127	3	1	76	7.82783	1.12367	1.95	2.58883	3.55	142.333	-5.38333	-6.02167	6.34167	0.32	0.0861667	-2.47167	0.0733333	-2.40167	-1.88
KBR-KA-028-13	PdCu_1_5	1	-0.129257	0.541716	0.128783	0	0	0.101817	553.5	220	150	0.0127	3	1	76	7.82783	1.12367	1.95	2.58883	3.55	142.333	-5.38333	-6.02167	6.34167	0.32	0.0861667	-2.47167	0.0733333	-2.40167	-1.88
KBR-KA-028-13	PdCu_1_5	1	-0.119599	0.510182	0.11916	0	0	0.100646	567	218	150	0.0127	3	1	76	7.82783	1.12367	1.95	2.58883	3.55	142.333	-5.38333	-6.02167	6.34167	0.32	0.0861667	-2.47167	0.0733333	-2.40167	-1.88
KBR-KA-028-13	PdCu_1_5	1	-0.153752	0.509168	0.153188	0	0	0.104574	580.5	216	150	0.0127	3	1	76	7.82783	1.12367	1.95	2.58883	3.55	142.333	-5.38333	-6.02167	6.34167	0.32	0.0861667	-2.47167	0.0733333	-2.40167	-1.88
KBR-KA-028-13	PdCu_1_5	1	-0.181201	0.499526	0.180535	0	0	0.107061	594	216	150	0.0127	3	1	76	7.82783	1.12367	1.95	2.58883	3.55	142.333	-5.38333	-6.02167	6.34167	0.32	0.0861667	-2.47167	0.0733333	-2.40167	-1.88
KBR-KA-028-13	PdCu_1_5	1	-0.197676	0.482972	0.19695	0	0	0.108886	607.5	214	150	0.0127	3	1	76	7.82783	1.12367	1.95	2.58883	3.55	142.333	-5.38333	-6.02167	6.34167	0.32	0.0861667	-2.47167	0.0733333	-2.40167	-1.88
KBR-KA-029-40	PdCu_1_1	1	0.985864	1.53418	-0.979885	0.00175433	0	0.0341031	13.5	176	50	0.0117	5	3	65	8.0315	0.899	2.05	2.6545	3.69	161	-6.01	-6.665	6.925	0.26	0.0717	-2.635	0.06	-2.165	-2.14
KBR-KA-029-40	PdCu_1_1	1	1	1.42404	-0.993936	0.00178734	0	0.0312866	27	177	50	0.0117	5	3	65	8.0315	0.899	2.05	2.6545	3.69	161	-6.01	-6.665	6.925	0.26	0.0717	-2.635	0.06	-2.165	-2.14
KBR-KA-029-40	PdCu_1_1	1	1	1.40913	-0.993936	0.00166959	0	0.0299053	40.5	177	50	0.0117	5	3	65	8.0315	0.899	2.05	2.6545	3.69	161	-6.01	-6.665	6.925	0.26	0.0717	-2.635	0.06	-2.165	-2.14
KBR-KA-029-40	PdCu_1_1	1	1	1.4117	-0.993936	0.00171231	0	0.0302362	54	179	50	0.0117	5	3	65	8.0315	0.899	2.05	2.6545	3.69	161	-6.01	-6.665	6.925	0.26	0.0717	-2.635	0.06	-2.165	-2.14
KBR-KA-029-40	PdCu_1_1	1	1	1.40988	-0.993936	0.00166907	0	0.0301053	67.5	179	50	0.0117	5	3	65	8.0315	0.899	2.05	2.6545	3.69	161	-6.01	-6.665	6.925	0.26	0.0717	-2.635	0.06	-2.165	-2.14
KBR-KA-029-40	PdCu_1_1	1	1	1.27734	-0.993936	0.00141749	0	0.0267237	81	175	50	0.0117	5	3	65	8.0315	0.899	2.05	2.6545	3.69	161	-6.01	-6.665	6.925	0.26	0.0717	-2.635	0.06	-2.165	-2.14
KBR-KA-029-40	PdCu_1_1	1	1	1.45124	-0.993936	0.00173944	0	0.0309622	94.5	184	50	0.0117	5	3	65	8.0315	0.899	2.05	2.6545	3.69	161	-6.01	-6.665	6.925	0.26	0.0717	-2.635	0.06	-2.165	-2.14
KBR-KA-029-40	PdCu_1_1	1	1	1.43929	-0.993936	0.00183011	0	0.0313528	108	184	50	0.0117	5	3	65	8.0315	0.899	2.05	2.6545	3.69	161	-6.01	-6.665	6.925	0.26	0.0717	-2.635	0.06	-2.165	-2.14
KBR-KA-029-40	PdCu_1_1	1	1	1.43431	-0.993936	0.0017043	0	0.0307022	121.5	183	50	0.0117	5	3	65	8.0315	0.899	2.05	2.6545	3.69	161	-6.01	-6.665	6.925	0.26	0.0717	-2.635	0.06	-2.165	-2.14
KBR-KA-029-40	PdCu_1_1	1	1	1.3903	-0.993936	0.00158149	0	0.0284826	135	183	50	0.0117	5	3	65	8.0315	0.899	2.05	2.6545	3.69	161	-6.01	-6.665	6.925	0.26	0.0717	-2.635	0.06	-2.165	-2.14
KBR-KA-029-40	PdCu_1_1	1	1	1.30453	-0.993936	0.00136784	0	0.0255979	148.5	180	50	0.0117	5	3	65	8.0315	0.899	2.05	2.6545	3.69	161	-6.01	-6.665	6.925	0.26	0.0717	-2.635	0.06	-2.165	-2.14
KBR-KA-029-40	PdCu_1_1	1	1	1.46559	-0.993936	0.00170533	0	0.0290932	162	189	50	0.0117	5	3	65	8.0315	0.899	2.05	2.6545	3.69	161	-6.01	-6.665	6.925	0.26	0.0717	-2.635	0.06	-2.165	-2.14
KBR-KA-029-40	PdCu_1_1	1	1	1.4414	-0.993936	0.0016844	0	0.0281272	175.5	189	50	0.0117	5	3	65	8.0315	0.899	2.05	2.6545	3.69	161	-6.01	-6.665	6.925	0.26	0.0717	-2.635	0.06	-2.165	-2.14
KBR-KA-029-40	PdCu_1_1	1	1	1.42517	-0.993936	0.00154983	0	0.0296894	189	188	50	0.0117	5	3	65	8.0315	0.899	2.05	2.6545	3.69	161	-6.01	-6.665	6.925	0.26	0.0717	-2.635	0.06	-2.165	-2.14
KBR-KA-029-40	PdCu_1_1	1	1	1.34662	-0.993936	0.00138522	0	0.0271688	202.5	186	50	0.0117	5	3	65	8.0315	0.899	2.05	2.6545	3.69	161	-6.01	-6.665	6.925	0.26	0.0717	-2.635	0.06	-2.165	-2.14
KBR-KA-029-40	PdCu_1_1	1	1	1.35279	-0.993936	0	0	0.0235584	216	184	50	0.0117	5	3	65	8.0315	0.899	2.05	2.6545	3.69	161	-6.01	-6.665	6.925	0.26	0.0717	-2.635	0.06	-2.165	-2.14
KBR-KA-029-40	PdCu_1_1	1	1	1.36813	-0.993936	0.00132897	0	0.0269095	229.5	189	50	0.0117	5	3	65	8.0315	0.899	2.05	2.6545	3.69	161	-6.01	-6.665	6.925	0.26	0.0717	-2.635	0.06	-2.165	-2.14
KBR-KA-029-40	PdCu_1_1	1	1	1.48681	-0.993936	0.00167823	0	0.0308326	243	195	50	0.0117	5	3	65	8.0315	0.899	2.05	2.6545	3.69	161	-6.01	-6.665	6.925	0.26	0.0717	-2.635	0.06	-2.165	-2.14
KBR-KA-029-40	PdCu_1_1	1	1	1.43392	-0.993936	0.00143144	0	0.0284627	256.5	195	50	0.0117	5	3	65	8.0315	0.899	2.05	2.6545	3.69	161	-6.01	-6.665	6.925	0.26	0.0717	-2.635	0.06	-2.165	-2.14
KBR-KA-029-40	PdCu_1_1	1	1	1.41617	-0.993936	0	0	0.0275632	270	196	50	0.0117	5	3	65	8.0315	0.899	2.05	2.6545	3.69	161	-6.01	-6.665	6.925	0.26	0.0717	-2.635	0.06	-2.165	-2.14
KBR-KA-029-40	PdCu_1_1	1	1	1.41073	-0.993936	0	0	0.0271145	283.5	196	50	0.0117	5	3	65	8.0315	0.899	2.05	2.6545	3.69	161	-6.01	-6.665	6.925	0.26	0.0717	-2.635	0.06	-2.165	-2.14
KBR-KA-029-40	PdCu_1_1	1	1	1.33247	-0.993936	0	0	0.0250619	297	193	50	0.0117	5	3	65	8.0315	0.899	2.05	2.6545	3.69	161	-6.01	-6.665	6.925	0.26	0.0717	-2.635	0.06	-2.165	-2.14
KBR-KA-029-40	PdCu_1_1	1	1	1.49314	-0.993936	0	0	0.0277268	310.5	197	50	0.0117	5	3	65	8.0315	0.899	2.05	2.6545	3.69	161	-6.01	-6.665	6.925	0.26	0.0717	-2.635	0.06	-2.165	-2.14
KBR-KA-029-40	PdCu_1_1	1	0.997413	1.45298	-0.991364	0	0	0.0279067	324	202	50	0.0117	5	3	65	8.0315	0.899	2.05	2.6545	3.69	161	-6.01	-6.665	6.925	0.26	0.0717	-2.635	0.06	-2.165	-2.14
KBR-KA-029-40	PdCu_1_1	1	0.996258	1.41723	-0.990216	0	0	0.0265412	337.5	200	50	0.0117	5	3	65	8.0315	0.899	2.05	2.6545	3.69	161	-6.01	-6.665	6.925	0.26	0.0717	-2.635	0.06	-2.165	-2.14
KBR-KA-029-40	PdCu_1_1	1	0.995305	1.40976	-0.989269	0	0	0.0261744	351	201	50	0.0117	5	3	65	8.0315	0.899	2.05	2.6545	3.69	161	-6.01	-6.665	6.925	0.26	0.0717	-2.635	0.06	-2.165	-2.14
KBR-KA-029-40	PdCu_1_1	1	0.989429	1.36647	-0.983429	0	0	0.0248767	364.5	199	50	0.0117	5	3	65	8.0315	0.899	2.05	2.6545	3.69	161	-6.01	-6.665	6.925	0.26	0.0717	-2.635	0.06	-2.165	-2.14
KBR-KA-029-40	PdCu_1_1	1	0.989437	1.34089	-0.983436	0	0	0.0238164	378	196	50	0.0117	5	3	65	8.0315	0.899	2.05	2.6545	3.69	161	-6.01	-6.665	6.925	0.26	0.0717	-2.635	0.06	-2.165	-2.14
KBR-KA-029-40	PdCu_1_1	1	0.985118	1.47606	-0.979144	0	0	0.0307199	391.5	207	50	0.0117	5	3	65	8.0315	0.899	2.05	2.6545	3.69	161	-6.01	-6.665	6.925	0.26	0.0717	-2.635	0.06	-2.165	-2.14
KBR-KA-029-40	PdCu_1_1	1	0.984104	1.42937	-0.978136	0	0	0.029133	405	204	50	0.0117	5	3	65	8.0315	0.899	2.05	2.6545	3.69	161	-6.01	-6.665	6.925	0.26	0.0717	-2.635	0.06	-2.165	-2.14
KBR-KA-029-40	PdCu_1_1	1	0.982558	1.40251	-0.9766	0	0	0.0284198	418.5	202	50	0.0117	5	3	65	8.0315	0.899	2.05	2.6545	3.69	161	-6.01	-6.665	6.925	0.26	0.0717	-2.635	0.06	-2.165	-2.14
KBR-KA-029-40	PdCu_1_1	1	0.982279	1.32972	-0.976322	0	0	0.0265507	432	200	50	0.0117	5	3	65	8.0315	0.899	2.05	2.6545	3.69	161	-6.01	-6.665	6.925	0.26	0.0717	-2.635	0.06	-2.165	-2.14
KBR-KA-029-40	PdCu_1_1	1	0.978409	1.52202	-0.972475	0	0	0.0297746	445.5	199	50	0.0117	5	3	65	8.0315	0.899	2.05	2.6545	3.69	161	-6.01	-6.665	6.925	0.26	0.0717	-2.635	0.06	-2.165	-2.14
KBR-KA-029-40	PdCu_1_1	1	0.974554	1.45278	-0.968644	0	0	0.0296906	459	206	50	0.0117	5	3	65	8.0315	0.899	2.05	2.6545	3.69	161	-6.01	-6.665	6.925	0.26	0.0717	-2.635	0.06	-2.165	-2.14
KBR-KA-029-40	PdCu_1_1	1	0.971266	1.39705	-0.965376	0	0	0.028075	472.5	203	50	0.0117	5	3	65	8.0315	0.899	2.05	2.6545	3.69	161	-6.01	-6.665	6.925	0.26	0.0717	-2.635	0.06	-2.165	-2.14
KBR-KA-029-40	PdCu_1_1	1	0.968786	1.34618	-0.962911	0	0	0.0268784	486	201	50	0.0117	5	3	65	8.0315	0.899	2.05	2.6545	3.69	161	-6.01	-6.665	6.925	0.26	0.0717	-2.635	0.06	-2.165	-2.14
KBR-KA-029-40	PdCu_1_1	1	0.967178	1.33495	-0.961313	0	0	0.026311	499.5	198	50	0.0117	5	3	65	8.0315	0.899	2.05	2.6545	3.69	161	-6.01	-6.665	6.925	0.26	0.0717	-2.635	0.06	-2.165	-2.14
KBR-KA-029-40	PdCu_1_1	1	0.962491	1.36948	-0.956654	0	0	0.0274347	513	202	50	0.0117	5	3	65	8.0315	0.899	2.05	2.6545	3.69	161	-6.01	-6.665	6.925	0.26	0.0717	-2.635	0.06	-2.165	-2.14
KBR-KA-029-40	PdCu_1_1	1	0.957917	1.36793	-0.952108	0	0	0.0274293	526.5	202	50	0.0117	5	3	65	8.0315	0.899	2.05	2.6545	3.69	161	-6.01	-6.665	6.925	0.26	0.0717	-2.635	0.06	-2.165	-2.14
KBR-KA-029-40	PdCu_1_1	1	0.948706	1.42446	-0.942953	0	0	0.0286525	540	203	50	0.0117	5	3	65	8.0315	0.899	2.05	2.6545	3.69	161	-6.01	-6.665	6.925	0.26	0.0717	-2.635	0.06	-2.165	-2.14
KBR-KA-029-40	PdCu_1_1	1	0.93652	1.42646	-0.93084	0	0	0.0294728	553.5	205	50	0.0117	5	3	65	8.0315	0.899	2.05	2.6545	3.69	161	-6.01	-6.665	6.925	0.26	0.0717	-2.635	0.06	-2.165	-2.14
KBR-KA-029-40	PdCu_1_1	1	0.92669	1.37505	-0.921071	0	0	0.0283757	567	201	50	0.0117	5	3	65	8.0315	0.899	2.05	2.6545	3.69	161	-6.01	-6.665	6.925	0.26	0.0717	-2.635	0.06	-2.165	-2.14
KBR-KA-029-40	PdCu_1_1	1	0.919828	1.32221	-0.91425	0	0	0.0273297	580.5	198	50	0.0117	5	3	65	8.0315	0.899	2.05	2.6545	3.69	161	-6.01	-6.665	6.925	0.26	0.0717	-2.635	0.06	-2.165	-2.14
KBR-KA-029-40	PdCu_1_1	1	0.912841	1.30639	-0.907305	0	0	0.0267808	594	196	50	0.0117	5	3	65	8.0315	0.899	2.05	2.6545	3.69	161	-6.01	-6.665	6.925	0.26	0.0717	-2.635	0.06	-2.165	-2.14
KBR-KA-029-40	PdCu_1_1	1	0.899759	1.32847	-0.894302	0	0	0.0274687	607.5	197	50	0.0117	5	3	65	8.0315	0.899	2.05	2.6545	3.69	161	-6.01	-6.665	6.925	0.26	0.0717	-2.635	0.06	-2.165	-2.14
KBR-KA-029-40	PdCu_1_1	1	0.887768	1.32345	-0.882384	0	0	0.0276887	621	196	50	0.0117	5	3	65	8.0315	0.899	2.05	2.6545	3.69	161	-6.01	-6.665	6.925	0.26	0.0717	-2.635	0.06	-2.165	-2.14
KBR-KA-029-40	PdCu_1_1	1	0.874888	1.29746	-0.869582	0	0	0.0273886	634.5	194	50	0.0117	5	3	65	8.0315	0.899	2.05	2.6545	3.69	161	-6.01	-6.665	6.925	0.26	0.0717	-2.635	0.06	-2.165	-2.14
KBR-KA-029-40	PdCu_1_1	1	0.858724	1.29304	-0.853516	0	0	0.0275124	648	193	50	0.0117	5	3	65	8.0315	0.899	2.05	2.6545	3.69	161	-6.01	-6.665	6.925	0.26	0.0717	-2.635	0.06	-2.165	-2.14
KBR-KA-029-40	PdCu_1_1	1	0.842958	1.27505	-0.837846	0	0	0.0275013	661.5	192	50	0.0117	5	3	65	8.0315	0.899	2.05	2.6545	3.69	161	-6.01	-6.665	6.925	0.26	0.0717	-2.635	0.06	-2.165	-2.14
KBR-KA-029-40	PdCu_1_1	1	0.821752	1.27031	-0.816768	0	0	0.0311242	675	190	50	0.0117	5	3	65	8.0315	0.899	2.05	2.6545	3.69	161	-6.01	-6.665	6.925	0.26	0.0717	-2.635	0.06	-2.165	-2.14
KBR-KA-029-40	PdCu_1_1	1	1	1.79482	-0.982392	0.00883681	0	0.0436072	13.5	210	100	0.0117	5	3	65	8.0315	0.899	2.05	2.6545	3.69	161	-6.01	-6.665	6.925	0.26	0.0717	-2.635	0.06	-2.165	-2.14
KBR-KA-029-40	PdCu_1_1	1	1	1.60088	-0.982392	0.00548109	0	0.0374357	27	209	100	0.0117	5	3	65	8.0315	0.899	2.05	2.6545	3.69	161	-6.01	-6.665	6.925	0.26	0.0717	-2.635	0.06	-2.165	-2.14
KBR-KA-029-40	PdCu_1_1	1	1	1.56108	-0.982392	0.00415334	0	0.0297618	40.5	203	100	0.0117	5	3	65	8.0315	0.899	2.05	2.6545	3.69	161	-6.01	-6.665	6.925	0.26	0.0717	-2.635	0.06	-2.165	-2.14
KBR-KA-029-40	PdCu_1_1	1	1	1.56365	-0.982392	0.00407663	0	0.0294069	54	206	100	0.0117	5	3	65	8.0315	0.899	2.05	2.6545	3.69	161	-6.01	-6.665	6.925	0.26	0.0717	-2.635	0.06	-2.165	-2.14
KBR-KA-029-40	PdCu_1_1	1	1	1.56596	-0.982392	0.00395726	0	0.028867	67.5	207	100	0.0117	5	3	65	8.0315	0.899	2.05	2.6545	3.69	161	-6.01	-6.665	6.925	0.26	0.0717	-2.635	0.06	-2.165	-2.14
KBR-KA-029-40	PdCu_1_1	1	1	1.56536	-0.982392	0.00383381	0	0.0282607	81	208	100	0.0117	5	3	65	8.0315	0.899	2.05	2.6545	3.69	161	-6.01	-6.665	6.925	0.26	0.0717	-2.635	0.06	-2.165	-2.14
KBR-KA-029-40	PdCu_1_1	1	1	1.57418	-0.982392	0.00370277	0	0.0279808	94.5	209	100	0.0117	5	3	65	8.0315	0.899	2.05	2.6545	3.69	161	-6.01	-6.665	6.925	0.26	0.0717	-2.635	0.06	-2.165	-2.14
KBR-KA-029-40	PdCu_1_1	1	1	1.5774	-0.982392	0.00360458	0	0.0276208	108	210	100	0.0117	5	3	65	8.0315	0.899	2.05	2.6545	3.69	161	-6.01	-6.665	6.925	0.26	0.0717	-2.635	0.06	-2.165	-2.14
KBR-KA-029-40	PdCu_1_1	1	1	1.58235	-0.982392	0.0035206	0	0.0272676	121.5	211	100	0.0117	5	3	65	8.0315	0.899	2.05	2.6545	3.69	161	-6.01	-6.665	6.925	0.26	0.0717	-2.635	0.06	-2.165	-2.14
KBR-KA-029-40	PdCu_1_1	1	1	1.58446	-0.982392	0.00343001	0	0.0267278	135	213	100	0.0117	5	3	65	8.0315	0.899	2.05	2.6545	3.69	161	-6.01	-6.665	6.925	0.26	0.0717	-2.635	0.06	-2.165	-2.14
KBR-KA-029-40	PdCu_1_1	1	1	1.58652	-0.982392	0.00335433	0	0.0261736	148.5	214	100	0.0117	5	3	65	8.0315	0.899	2.05	2.6545	3.69	161	-6.01	-6.665	6.925	0.26	0.0717	-2.635	0.06	-2.165	-2.14
KBR-KA-029-40	PdCu_1_1	1	1	1.58199	-0.982392	0.00324444	0	0.0285691	162	215	100	0.0117	5	3	65	8.0315	0.899	2.05	2.6545	3.69	161	-6.01	-6.665	6.925	0.26	0.0717	-2.635	0.06	-2.165	-2.14
KBR-KA-029-40	PdCu_1_1	1	1	1.57486	-0.982392	0.00312447	0	0.0281203	175.5	216	100	0.0117	5	3	65	8.0315	0.899	2.05	2.6545	3.69	161	-6.01	-6.665	6.925	0.26	0.0717	-2.635	0.06	-2.165	-2.14
KBR-KA-029-40	PdCu_1_1	1	1	1.57933	-0.982392	0.0030589	0	0.0279438	189	217	100	0.0117	5	3	65	8.0315	0.899	2.05	2.6545	3.69	161	-6.01	-6.665	6.925	0.26	0.0717	-2.635	0.06	-2.165	-2.14
KBR-KA-029-40	PdCu_1_1	1	1	1.5761	-0.982392	0.00295647	0	0.0276716	202.5	218	100	0.0117	5	3	65	8.0315	0.899	2.05	2.6545	3.69	161	-6.01	-6.665	6.925	0.26	0.0717	-2.635	0.06	-2.165	-2.14
KBR-KA-029-40	PdCu_1_1	1	1	1.57081	-0.982392	0.0028514	0	0.0273631	216	218	100	0.0117	5	3	65	8.0315	0.899	2.05	2.6545	3.69	161	-6.01	-6.665	6.925	0.26	0.0717	-2.635	0.06	-2.165	-2.14
KBR-KA-029-40	PdCu_1_1	1	1	1.56938	-0.982392	0.0027804	0	0.0271095	229.5	219	100	0.0117	5	3	65	8.0315	0.899	2.05	2.6545	3.69	161	-6.01	-6.665	6.925	0.26	0.0717	-2.635	0.06	-2.165	-2.14
KBR-KA-029-40	PdCu_1_1	1	1	1.5712	-0.982392	0.00268959	0	0.0269184	243	220	100	0.0117	5	3	65	8.0315	0.899	2.05	2.6545	3.69	161	-6.01	-6.665	6.925	0.26	0.0717	-2.635	0.06	-2.165	-2.14
KBR-KA-029-40	PdCu_1_1	1	1	1.56937	-0.982392	0.0026106	0	0.0266962	256.5	221	100	0.0117	5	3	65	8.0315	0.899	2.05	2.6545	3.69	161	-6.01	-6.665	6.925	0.26	0.0717	-2.635	0.06	-2.165	-2.14
KBR-KA-029-40	PdCu_1_1	1	1	1.57101	-0.982392	0.00253408	0	0.0265842	270	223	100	0.0117	5	3	65	8.0315	0.899	2.05	2.6545	3.69	161	-6.01	-6.665	6.925	0.26	0.0717	-2.635	0.06	-2.165	-2.14
KBR-KA-029-40	PdCu_1_1	1	1	1.56917	-0.982392	0.002477	0	0.0263851	283.5	223	100	0.0117	5	3	65	8.0315	0.899	2.05	2.6545	3.69	161	-6.01	-6.665	6.925	0.26	0.0717	-2.635	0.06	-2.165	-2.14
KBR-KA-029-40	PdCu_1_1	1	1	1.56708	-0.982392	0.00240838	0	0.0295743	297	224	100	0.0117	5	3	65	8.0315	0.899	2.05	2.6545	3.69	161	-6.01	-6.665	6.925	0.26	0.0717	-2.635	0.06	-2.165	-2.14
KBR-KA-029-40	PdCu_1_1	1	0.997139	1.57477	-0.979582	0.00234221	0	0.0296835	310.5	224	100	0.0117	5	3	65	8.0315	0.899	2.05	2.6545	3.69	161	-6.01	-6.665	6.925	0.26	0.0717	-2.635	0.06	-2.165	-2.14
KBR-KA-029-40	PdCu_1_1	1	0.996309	1.56609	-0.978767	0.00228158	0	0.0295216	324	225	100	0.0117	5	3	65	8.0315	0.899	2.05	2.6545	3.69	161	-6.01	-6.665	6.925	0.26	0.0717	-2.635	0.06	-2.165	-2.14
KBR-KA-029-40	PdCu_1_1	1	0.989499	1.57205	-0.972076	0.0022031	0	0.0297684	337.5	225	100	0.0117	5	3	65	8.0315	0.899	2.05	2.6545	3.69	161	-6.01	-6.665	6.925	0.26	0.0717	-2.635	0.06	-2.165	-2.14
KBR-KA-029-40	PdCu_1_1	1	0.988466	1.5763	-0.971062	0.00213852	0	0.0296035	351	225	100	0.0117	5	3	65	8.0315	0.899	2.05	2.6545	3.69	161	-6.01	-6.665	6.925	0.26	0.0717	-2.635	0.06	-2.165	-2.14
KBR-KA-029-40	PdCu_1_1	1	0.986121	1.62548	-0.968758	0.0023286	0	0.032455	364.5	231	100	0.0117	5	3	65	8.0315	0.899	2.05	2.6545	3.69	161	-6.01	-6.665	6.925	0.26	0.0717	-2.635	0.06	-2.165	-2.14
KBR-KA-029-40	PdCu_1_1	1	0.984092	1.61072	-0.966765	0.00232986	0	0.0324589	378	231	100	0.0117	5	3	65	8.0315	0.899	2.05	2.6545	3.69	161	-6.01	-6.665	6.925	0.26	0.0717	-2.635	0.06	-2.165	-2.14
KBR-KA-029-40	PdCu_1_1	1	0.979909	1.61087	-0.962656	0.00214149	0	0.0322198	391.5	232	100	0.0117	5	3	65	8.0315	0.899	2.05	2.6545	3.69	161	-6.01	-6.665	6.925	0.26	0.0717	-2.635	0.06	-2.165	-2.14
KBR-KA-029-40	PdCu_1_1	1	1	1.81121	-1.00543	0.0108072	0	0.0873102	13.5	249	150	0.0117	5	3	65	8.0315	0.899	2.05	2.6545	3.69	161	-6.01	-6.665	6.925	0.26	0.0717	-2.635	0.06	-2.165	-2.14
KBR-KA-029-40	PdCu_1_1	1	1	1.6026	-1.00543	0.00926178	0	0.0685264	27	251	150	0.0117	5	3	65	8.0315	0.899	2.05	2.6545	3.69	161	-6.01	-6.665	6.925	0.26	0.0717	-2.635	0.06	-2.165	-2.14
KBR-KA-029-40	PdCu_1_1	1	1	1.549	-1.00543	0.00740565	0	0.0575573	40.5	249	150	0.0117	5	3	65	8.0315	0.899	2.05	2.6545	3.69	161	-6.01	-6.665	6.925	0.26	0.0717	-2.635	0.06	-2.165	-2.14
KBR-KA-029-40	PdCu_1_1	1	1	1.5452	-1.00543	0.0065549	0	0.0515713	54	250	150	0.0117	5	3	65	8.0315	0.899	2.05	2.6545	3.69	161	-6.01	-6.665	6.925	0.26	0.0717	-2.635	0.06	-2.165	-2.14
KBR-KA-029-40	PdCu_1_1	1	1	1.55475	-1.00543	0.00599227	0	0.0482705	67.5	253	150	0.0117	5	3	65	8.0315	0.899	2.05	2.6545	3.69	161	-6.01	-6.665	6.925	0.26	0.0717	-2.635	0.06	-2.165	-2.14
KBR-KA-029-40	PdCu_1_1	1	1	1.55927	-1.00543	0.00535356	0	0.0459137	81	256	150	0.0117	5	3	65	8.0315	0.899	2.05	2.6545	3.69	161	-6.01	-6.665	6.925	0.26	0.0717	-2.635	0.06	-2.165	-2.14
KBR-KA-029-40	PdCu_1_1	1	1	1.56668	-1.00543	0.00692366	0	0.0439208	94.5	259	150	0.0117	5	3	65	8.0315	0.899	2.05	2.6545	3.69	161	-6.01	-6.665	6.925	0.26	0.0717	-2.635	0.06	-2.165	-2.14
KBR-KA-029-40	PdCu_1_1	1	0.983437	1.54558	-0.988778	0.00419593	0	0.0413576	108	259	150	0.0117	5	3	65	8.0315	0.899	2.05	2.6545	3.69	161	-6.01	-6.665	6.925	0.26	0.0717	-2.635	0.06	-2.165	-2.14
KBR-KA-029-40	PdCu_1_1	1	0.975698	1.56361	-0.980998	0.00386074	0	0.0412889	121.5	260	150	0.0117	5	3	65	8.0315	0.899	2.05	2.6545	3.69	161	-6.01	-6.665	6.925	0.26	0.0717	-2.635	0.06	-2.165	-2.14
KBR-KA-029-40	PdCu_1_1	1	0.965402	1.55479	-0.970645	0.00344363	0	0.0401346	135	261	150	0.0117	5	3	65	8.0315	0.899	2.05	2.6545	3.69	161	-6.01	-6.665	6.925	0.26	0.0717	-2.635	0.06	-2.165	-2.14
KBR-KA-029-40	PdCu_1_1	1	0.952068	1.54332	-0.95724	0.00312104	0	0.0425939	148.5	260	150	0.0117	5	3	65	8.0315	0.899	2.05	2.6545	3.69	161	-6.01	-6.665	6.925	0.26	0.0717	-2.635	0.06	-2.165	-2.14
KBR-KA-029-40	PdCu_1_1	1	0.937073	1.51698	-0.942163	0.00279772	0.0017584	0.0416858	162	259	150	0.0117	5	3	65	8.0315	0.899	2.05	2.6545	3.69	161	-6.01	-6.665	6.925	0.26	0.0717	-2.635	0.06	-2.165	-2.14
KBR-KA-029-40	PdCu_1_1	1	0.921865	1.483	-0.926872	0.0024941	0.0017437	0.0403876	175.5	256	150	0.0117	5	3	65	8.0315	0.899	2.05	2.6545	3.69	161	-6.01	-6.665	6.925	0.26	0.0717	-2.635	0.06	-2.165	-2.14
KBR-KA-029-40	PdCu_1_1	1	0.912656	1.41363	-0.917613	0.00220459	0.00166111	0.0378932	189	253	150	0.0117	5	3	65	8.0315	0.899	2.05	2.6545	3.69	161	-6.01	-6.665	6.925	0.26	0.0717	-2.635	0.06	-2.165	-2.14
KBR-KA-029-40	PdCu_1_1	1	0.865819	1.53233	-0.870521	0.00235895	0.00211926	0.0437836	202.5	257	150	0.0117	5	3	65	8.0315	0.899	2.05	2.6545	3.69	161	-6.01	-6.665	6.925	0.26	0.0717	-2.635	0.06	-2.165	-2.14
KBR-KA-029-40	PdCu_1_1	1	0.831595	1.46511	-0.836112	0.00211274	0.00219671	0.0427954	216	252	150	0.0117	5	3	65	8.0315	0.899	2.05	2.6545	3.69	161	-6.01	-6.665	6.925	0.26	0.0717	-2.635	0.06	-2.165	-2.14
KBR-KA-029-40	PdCu_1_1	1	0.791042	1.41128	-0.795338	0.00180462	0.00212843	0.0415614	229.5	249	150	0.0117	5	3	65	8.0315	0.899	2.05	2.6545	3.69	161	-6.01	-6.665	6.925	0.26	0.0717	-2.635	0.06	-2.165	-2.14
KBR-KA-029-40	PdCu_1_1	1	0.747039	1.3716	-0.751097	0.00161862	0.00214592	0.0412601	243	245	150	0.0117	5	3	65	8.0315	0.899	2.05	2.6545	3.69	161	-6.01	-6.665	6.925	0.26	0.0717	-2.635	0.06	-2.165	-2.14
KBR-KA-029-40	PdCu_1_1	1	0.713901	1.27727	-0.717779	0	0.00208162	0.0392156	256.5	242	150	0.0117	5	3	65	8.0315	0.899	2.05	2.6545	3.69	161	-6.01	-6.665	6.925	0.26	0.0717	-2.635	0.06	-2.165	-2.14
KBR-KA-029-40	PdCu_1_1	1	0.658669	1.2751	-0.662247	0	0.0021631	0.0401558	270	239	150	0.0117	5	3	65	8.0315	0.899	2.05	2.6545	3.69	161	-6.01	-6.665	6.925	0.26	0.0717	-2.635	0.06	-2.165	-2.14
KBR-KA-029-40	PdCu_1_1	1	0.61855	1.22957	-0.62191	0	0.00212512	0.0396609	283.5	237	150	0.0117	5	3	65	8.0315	0.899	2.05	2.6545	3.69	161	-6.01	-6.665	6.925	0.26	0.0717	-2.635	0.06	-2.165	-2.14
KBR-KA-029-40	PdCu_1_1	1	0.540218	1.31752	-0.543152	0	0.00233574	0.0430712	297	234	150	0.0117	5	3	65	8.0315	0.899	2.05	2.6545	3.69	161	-6.01	-6.665	6.925	0.26	0.0717	-2.635	0.06	-2.165	-2.14
KBR-KA-029-40	PdCu_1_1	1	0.486315	1.17355	-0.488956	0	0.00243614	0.0421366	310.5	234	150	0.0117	5	3	65	8.0315	0.899	2.05	2.6545	3.69	161	-6.01	-6.665	6.925	0.26	0.0717	-2.635	0.06	-2.165	-2.14
KBR-KA-029-40	PdCu_1_1	1	0.430128	1.10874	-0.432464	0	0.00235738	0.0413958	324	230	150	0.0117	5	3	65	8.0315	0.899	2.05	2.6545	3.69	161	-6.01	-6.665	6.925	0.26	0.0717	-2.635	0.06	-2.165	-2.14
KBR-KA-029-40	PdCu_1_1	1	0.379871	1.0604	-0.381934	0	0.00235361	0.0410807	337.5	227	150	0.0117	5	3	65	8.0315	0.899	2.05	2.6545	3.69	161	-6.01	-6.665	6.925	0.26	0.0717	-2.635	0.06	-2.165	-2.14
KBR-KA-029-40	PdCu_1_1	1	0.334606	1.01138	-0.336423	0	0.00235467	0.0406933	351	226	150	0.0117	5	3	65	8.0315	0.899	2.05	2.6545	3.69	161	-6.01	-6.665	6.925	0.26	0.0717	-2.635	0.06	-2.165	-2.14
KBR-KA-029-40	PdCu_1_1	1	0.292181	0.971408	-0.293768	0	0.00231736	0.04052	364.5	223	150	0.0117	5	3	65	8.0315	0.899	2.05	2.6545	3.69	161	-6.01	-6.665	6.925	0.26	0.0717	-2.635	0.06	-2.165	-2.14
KBR-KA-029-40	PdCu_1_1	1	0.254801	0.939036	-0.256185	0	0.00234743	0.0405203	378	221	150	0.0117	5	3	65	8.0315	0.899	2.05	2.6545	3.69	161	-6.01	-6.665	6.925	0.26	0.0717	-2.635	0.06	-2.165	-2.14
KBR-KA-029-40	PdCu_1_1	1	0.223412	0.909381	-0.224626	0	0.00239358	0.0404347	391.5	221	150	0.0117	5	3	65	8.0315	0.899	2.05	2.6545	3.69	161	-6.01	-6.665	6.925	0.26	0.0717	-2.635	0.06	-2.165	-2.14
KBR-KA-029-40	PdCu_1_1	1	0.188969	0.894249	-0.189996	0	0.00241441	0.0409559	405	220	150	0.0117	5	3	65	8.0315	0.899	2.05	2.6545	3.69	161	-6.01	-6.665	6.925	0.26	0.0717	-2.635	0.06	-2.165	-2.14
KBR-KA-029-40	PdCu_1_1	1	0.160871	0.866825	-0.161744	0	0.00242582	0.0411636	418.5	218	150	0.0117	5	3	65	8.0315	0.899	2.05	2.6545	3.69	161	-6.01	-6.665	6.925	0.26	0.0717	-2.635	0.06	-2.165	-2.14
KBR-KA-029-40	PdCu_1_1	1	0.137326	0.845943	-0.138072	0	0.0024763	0.041225	432	217	150	0.0117	5	3	65	8.0315	0.899	2.05	2.6545	3.69	161	-6.01	-6.665	6.925	0.26	0.0717	-2.635	0.06	-2.165	-2.14
KBR-KA-029-40	PdCu_1_1	1	0.1159	0.830554	-0.116529	0	0.00253483	0.0414385	445.5	217	150	0.0117	5	3	65	8.0315	0.899	2.05	2.6545	3.69	161	-6.01	-6.665	6.925	0.26	0.0717	-2.635	0.06	-2.165	-2.14
KBR-KA-029-40	PdCu_1_1	1	0.0973288	0.814464	-0.0978575	0	0.00255546	0.0415287	459	216	150	0.0117	5	3	65	8.0315	0.899	2.05	2.6545	3.69	161	-6.01	-6.665	6.925	0.26	0.0717	-2.635	0.06	-2.165	-2.14
KBR-KA-029-40	PdCu_1_1	1	0.0822127	0.798781	-0.0826592	0	0.0025963	0.0416659	472.5	215	150	0.0117	5	3	65	8.0315	0.899	2.05	2.6545	3.69	161	-6.01	-6.665	6.925	0.26	0.0717	-2.635	0.06	-2.165	-2.14
KBR-KA-029-40	PdCu_1_1	1	0.0655906	0.786279	-0.0659469	0	0.00260506	0.0418656	486	215	150	0.0117	5	3	65	8.0315	0.899	2.05	2.6545	3.69	161	-6.01	-6.665	6.925	0.26	0.0717	-2.635	0.06	-2.165	-2.14
KBR-KA-029-40	PdCu_1_1	1	0.0543398	0.775614	-0.0546349	0	0.0026183	0.0421903	499.5	214	150	0.0117	5	3	65	8.0315	0.899	2.05	2.6545	3.69	161	-6.01	-6.665	6.925	0.26	0.0717	-2.635	0.06	-2.165	-2.14
KBR-KA-029-40	PdCu_1_1	1	0.0419828	0.768209	-0.0422108	0	0.00265595	0.0424712	513	213	150	0.0117	5	3	65	8.0315	0.899	2.05	2.6545	3.69	161	-6.01	-6.665	6.925	0.26	0.0717	-2.635	0.06	-2.165	-2.14
KBR-KA-029-40	PdCu_1_1	1	0.0346073	0.75813	-0.0347952	0	0.00268524	0.0426256		213	150	0.0117	5	3	65	8.0315	0.899	2.05	2.6545	3.69	161	-6.01	-6.665	6.925	0.26	0.0717	-2.635	0.06	-2.165	-2.14
KBR-KA-029-40	PdCu_1_1	1	0.0109073	0.754204	-0.0109666	0	0.00283294	0.0441628	526.5	213	150	0.0117	5	3	65	8.0315	0.899	2.05	2.6545	3.69	161	-6.01	-6.665	6.925	0.26	0.0717	-2.635	0.06	-2.165	-2.14
KBR-KA-029-40	PdCu_1_1	1	-0.00223149	0.747388	0.00224361	0	0.00294439	0.0450735	540	213	150	0.0117	5	3	65	8.0315	0.899	2.05	2.6545	3.69	161	-6.01	-6.665	6.925	0.26	0.0717	-2.635	0.06	-2.165	-2.14
KBR-KA-029-40	PdCu_1_1	1	-0.0437938	0.702159	0.0440317	0	0.0028817	0.0436777	553.5	211	150	0.0117	5	3	65	8.0315	0.899	2.05	2.6545	3.69	161	-6.01	-6.665	6.925	0.26	0.0717	-2.635	0.06	-2.165	-2.14
KBR-KA-029-40	PdCu_1_1	1	-0.0833908	0.666646	0.0838437	0	0.00286557	0.0434408	567	209	150	0.0117	5	3	65	8.0315	0.899	2.05	2.6545	3.69	161	-6.01	-6.665	6.925	0.26	0.0717	-2.635	0.06	-2.165	-2.14
KBR-KA-017-12	Cu	0	0	0	0	0	0	0	13.5	50	50	0.0139	4	2	74	7.726	1.236	1.9	2.556	3.48	133	-5.07	-5.7	6.05	0.35	0.0934	-2.39	0.08	-2.52	-1.75
KBR-KA-017-12	Cu	0	0	0	0	0	0	0	27	50	50	0.0139	4	2	74	7.726	1.236	1.9	2.556	3.48	133	-5.07	-5.7	6.05	0.35	0.0934	-2.39	0.08	-2.52	-1.75
KBR-KA-017-12	Cu	0	0	0	0	0	0	0	40.5	50	50	0.0139	4	2	74	7.726	1.236	1.9	2.556	3.48	133	-5.07	-5.7	6.05	0.35	0.0934	-2.39	0.08	-2.52	-1.75
KBR-KA-017-12	Cu	0	0	0	0	0	0	0	54	50	50	0.0139	4	2	74	7.726	1.236	1.9	2.556	3.48	133	-5.07	-5.7	6.05	0.35	0.0934	-2.39	0.08	-2.52	-1.75
KBR-KA-017-12	Cu	0	0	0	0	0	0	0	67.5	50	50	0.0139	4	2	74	7.726	1.236	1.9	2.556	3.48	133	-5.07	-5.7	6.05	0.35	0.0934	-2.39	0.08	-2.52	-1.75
KBR-KA-017-12	Cu	0	0	0	0	0	0	0	81	50	50	0.0139	4	2	74	7.726	1.236	1.9	2.556	3.48	133	-5.07	-5.7	6.05	0.35	0.0934	-2.39	0.08	-2.52	-1.75
KBR-KA-017-12	Cu	0	0	0	0	0	0	0	94.5	50	50	0.0139	4	2	74	7.726	1.236	1.9	2.556	3.48	133	-5.07	-5.7	6.05	0.35	0.0934	-2.39	0.08	-2.52	-1.75
KBR-KA-017-12	Cu	0	0	0	0	0	0	0	108	50	50	0.0139	4	2	74	7.726	1.236	1.9	2.556	3.48	133	-5.07	-5.7	6.05	0.35	0.0934	-2.39	0.08	-2.52	-1.75
KBR-KA-017-12	Cu	0	0	0	0	0	0	0	121.5	50	50	0.0139	4	2	74	7.726	1.236	1.9	2.556	3.48	133	-5.07	-5.7	6.05	0.35	0.0934	-2.39	0.08	-2.52	-1.75
KBR-KA-017-12	Cu	0	0	0	0	0	0	0	135	50	50	0.0139	4	2	74	7.726	1.236	1.9	2.556	3.48	133	-5.07	-5.7	6.05	0.35	0.0934	-2.39	0.08	-2.52	-1.75
KBR-KA-017-12	Cu	0	0	0	0	0	0	0	148.5	50	50	0.0139	4	2	74	7.726	1.236	1.9	2.556	3.48	133	-5.07	-5.7	6.05	0.35	0.0934	-2.39	0.08	-2.52	-1.75
KBR-KA-017-12	Cu	0	0	0	0	0	0	0	162	50	50	0.0139	4	2	74	7.726	1.236	1.9	2.556	3.48	133	-5.07	-5.7	6.05	0.35	0.0934	-2.39	0.08	-2.52	-1.75
KBR-KA-017-12	Cu	0	0	0	0	0	0	0	175.5	50	50	0.0139	4	2	74	7.726	1.236	1.9	2.556	3.48	133	-5.07	-5.7	6.05	0.35	0.0934	-2.39	0.08	-2.52	-1.75
KBR-KA-017-12	Cu	0	0	0	0	0	0	0	189	50	50	0.0139	4	2	74	7.726	1.236	1.9	2.556	3.48	133	-5.07	-5.7	6.05	0.35	0.0934	-2.39	0.08	-2.52	-1.75
KBR-KA-017-12	Cu	0	0	0	0	0	0	0	202.5	50	50	0.0139	4	2	74	7.726	1.236	1.9	2.556	3.48	133	-5.07	-5.7	6.05	0.35	0.0934	-2.39	0.08	-2.52	-1.75
KBR-KA-017-12	Cu	0	0	0	0	0	0	0	216	50	50	0.0139	4	2	74	7.726	1.236	1.9	2.556	3.48	133	-5.07	-5.7	6.05	0.35	0.0934	-2.39	0.08	-2.52	-1.75
KBR-KA-017-12	Cu	0	0	0	0	0	0	0	229.5	50	50	0.0139	4	2	74	7.726	1.236	1.9	2.556	3.48	133	-5.07	-5.7	6.05	0.35	0.0934	-2.39	0.08	-2.52	-1.75
KBR-KA-017-12	Cu	0	0	0	0	0	0	0	243	50	50	0.0139	4	2	74	7.726	1.236	1.9	2.556	3.48	133	-5.07	-5.7	6.05	0.35	0.0934	-2.39	0.08	-2.52	-1.75
KBR-KA-017-12	Cu	0	0	0	0	0	0	0	256.5	50	50	0.0139	4	2	74	7.726	1.236	1.9	2.556	3.48	133	-5.07	-5.7	6.05	0.35	0.0934	-2.39	0.08	-2.52	-1.75
KBR-KA-017-12	Cu	0	0	0	0	0	0	0	270	50	50	0.0139	4	2	74	7.726	1.236	1.9	2.556	3.48	133	-5.07	-5.7	6.05	0.35	0.0934	-2.39	0.08	-2.52	-1.75
KBR-KA-017-12	Cu	0	0	0	0	0	0	0	283.5	50	50	0.0139	4	2	74	7.726	1.236	1.9	2.556	3.48	133	-5.07	-5.7	6.05	0.35	0.0934	-2.39	0.08	-2.52	-1.75
KBR-KA-017-12	Cu	0	0	0	0	0	0	0	297	50	50	0.0139	4	2	74	7.726	1.236	1.9	2.556	3.48	133	-5.07	-5.7	6.05	0.35	0.0934	-2.39	0.08	-2.52	-1.75
KBR-KA-017-12	Cu	0	0	0	0	0	0	0	310.5	50	50	0.0139	4	2	74	7.726	1.236	1.9	2.556	3.48	133	-5.07	-5.7	6.05	0.35	0.0934	-2.39	0.08	-2.52	-1.75
KBR-KA-017-12	Cu	0	0	0	0	0	0	0	324	50	50	0.0139	4	2	74	7.726	1.236	1.9	2.556	3.48	133	-5.07	-5.7	6.05	0.35	0.0934	-2.39	0.08	-2.52	-1.75
KBR-KA-017-12	Cu	0	0	0	0	0	0	0	337.5	50	50	0.0139	4	2	74	7.726	1.236	1.9	2.556	3.48	133	-5.07	-5.7	6.05	0.35	0.0934	-2.39	0.08	-2.52	-1.75
KBR-KA-017-12	Cu	0	0	0	0	0	0	0	351	50	50	0.0139	4	2	74	7.726	1.236	1.9	2.556	3.48	133	-5.07	-5.7	6.05	0.35	0.0934	-2.39	0.08	-2.52	-1.75
KBR-KA-017-12	Cu	0	0	0	0	0	0	0	364.5	50	50	0.0139	4	2	74	7.726	1.236	1.9	2.556	3.48	133	-5.07	-5.7	6.05	0.35	0.0934	-2.39	0.08	-2.52	-1.75
KBR-KA-017-12	Cu	0	0	0	0	0	0	0	378	50	50	0.0139	4	2	74	7.726	1.236	1.9	2.556	3.48	133	-5.07	-5.7	6.05	0.35	0.0934	-2.39	0.08	-2.52	-1.75
KBR-KA-017-12	Cu	0	0	0	0	0	0	0	391.5	50	50	0.0139	4	2	74	7.726	1.236	1.9	2.556	3.48	133	-5.07	-5.7	6.05	0.35	0.0934	-2.39	0.08	-2.52	-1.75
KBR-KA-017-12	Cu	0	0	0	0	0	0	0	405	50	50	0.0139	4	2	74	7.726	1.236	1.9	2.556	3.48	133	-5.07	-5.7	6.05	0.35	0.0934	-2.39	0.08	-2.52	-1.75
KBR-KA-017-12	Cu	0	0	0	0	0	0	0	13.5	100	100	0.0139	4	2	74	7.726	1.236	1.9	2.556	3.48	133	-5.07	-5.7	6.05	0.35	0.0934	-2.39	0.08	-2.52	-1.75
KBR-KA-017-12	Cu	0	0	0	0	0	0	0	27	100	100	0.0139	4	2	74	7.726	1.236	1.9	2.556	3.48	133	-5.07	-5.7	6.05	0.35	0.0934	-2.39	0.08	-2.52	-1.75
KBR-KA-017-12	Cu	0	0	0	0	0	0	0	40.5	100	100	0.0139	4	2	74	7.726	1.236	1.9	2.556	3.48	133	-5.07	-5.7	6.05	0.35	0.0934	-2.39	0.08	-2.52	-1.75
KBR-KA-017-12	Cu	0	0	0	0	0	0	0	54	100	100	0.0139	4	2	74	7.726	1.236	1.9	2.556	3.48	133	-5.07	-5.7	6.05	0.35	0.0934	-2.39	0.08	-2.52	-1.75
KBR-KA-017-12	Cu	0	0	0	0	0	0	0	67.5	100	100	0.0139	4	2	74	7.726	1.236	1.9	2.556	3.48	133	-5.07	-5.7	6.05	0.35	0.0934	-2.39	0.08	-2.52	-1.75
KBR-KA-017-12	Cu	0	0	0	0	0	0	0	81	100	100	0.0139	4	2	74	7.726	1.236	1.9	2.556	3.48	133	-5.07	-5.7	6.05	0.35	0.0934	-2.39	0.08	-2.52	-1.75
KBR-KA-017-12	Cu	0	0	0	0	0	0	0	94.5	100	100	0.0139	4	2	74	7.726	1.236	1.9	2.556	3.48	133	-5.07	-5.7	6.05	0.35	0.0934	-2.39	0.08	-2.52	-1.75
KBR-KA-017-12	Cu	0	0	0	0	0	0	0	108	100	100	0.0139	4	2	74	7.726	1.236	1.9	2.556	3.48	133	-5.07	-5.7	6.05	0.35	0.0934	-2.39	0.08	-2.52	-1.75
KBR-KA-017-12	Cu	0	0	0	0	0	0	0	121.5	100	100	0.0139	4	2	74	7.726	1.236	1.9	2.556	3.48	133	-5.07	-5.7	6.05	0.35	0.0934	-2.39	0.08	-2.52	-1.75
KBR-KA-017-12	Cu	0	0	0	0	0	0	0	135	100	100	0.0139	4	2	74	7.726	1.236	1.9	2.556	3.48	133	-5.07	-5.7	6.05	0.35	0.0934	-2.39	0.08	-2.52	-1.75
KBR-KA-017-12	Cu	0	0	0	0	0	0	0	148.5	100	100	0.0139	4	2	74	7.726	1.236	1.9	2.556	3.48	133	-5.07	-5.7	6.05	0.35	0.0934	-2.39	0.08	-2.52	-1.75
KBR-KA-017-12	Cu	0	0	0	0	0	0	0	162	100	100	0.0139	4	2	74	7.726	1.236	1.9	2.556	3.48	133	-5.07	-5.7	6.05	0.35	0.0934	-2.39	0.08	-2.52	-1.75
KBR-KA-017-12	Cu	0	0	0	0	0	0	0	175.5	100	100	0.0139	4	2	74	7.726	1.236	1.9	2.556	3.48	133	-5.07	-5.7	6.05	0.35	0.0934	-2.39	0.08	-2.52	-1.75
KBR-KA-017-12	Cu	0	0	0	0	0	0	0	189	100	100	0.0139	4	2	74	7.726	1.236	1.9	2.556	3.48	133	-5.07	-5.7	6.05	0.35	0.0934	-2.39	0.08	-2.52	-1.75
KBR-KA-017-12	Cu	0	0	0	0	0	0	0	202.5	100	100	0.0139	4	2	74	7.726	1.236	1.9	2.556	3.48	133	-5.07	-5.7	6.05	0.35	0.0934	-2.39	0.08	-2.52	-1.75
KBR-KA-017-12	Cu	0	0	0	0	0	0	0	216	100	100	0.0139	4	2	74	7.726	1.236	1.9	2.556	3.48	133	-5.07	-5.7	6.05	0.35	0.0934	-2.39	0.08	-2.52	-1.75
KBR-KA-017-12	Cu	0	0	0	0	0	0	0	229.5	100	100	0.0139	4	2	74	7.726	1.236	1.9	2.556	3.48	133	-5.07	-5.7	6.05	0.35	0.0934	-2.39	0.08	-2.52	-1.75
KBR-KA-017-12	Cu	0	0	0	0	0	0	0	243	100	100	0.0139	4	2	74	7.726	1.236	1.9	2.556	3.48	133	-5.07	-5.7	6.05	0.35	0.0934	-2.39	0.08	-2.52	-1.75
KBR-KA-017-12	Cu	0	0	0	0	0	0	0	256.5	100	100	0.0139	4	2	74	7.726	1.236	1.9	2.556	3.48	133	-5.07	-5.7	6.05	0.35	0.0934	-2.39	0.08	-2.52	-1.75
KBR-KA-017-12	Cu	0	0	0	0	0	0	0	270	100	100	0.0139	4	2	74	7.726	1.236	1.9	2.556	3.48	133	-5.07	-5.7	6.05	0.35	0.0934	-2.39	0.08	-2.52	-1.75
KBR-KA-017-12	Cu	0	0	0	0	0	0	0	283.5	100	100	0.0139	4	2	74	7.726	1.236	1.9	2.556	3.48	133	-5.07	-5.7	6.05	0.35	0.0934	-2.39	0.08	-2.52	-1.75
KBR-KA-017-12	Cu	0	0	0	0	0	0	0	297	100	100	0.0139	4	2	74	7.726	1.236	1.9	2.556	3.48	133	-5.07	-5.7	6.05	0.35	0.0934	-2.39	0.08	-2.52	-1.75
KBR-KA-017-12	Cu	0	0	0	0	0	0	0	310.5	100	100	0.0139	4	2	74	7.726	1.236	1.9	2.556	3.48	133	-5.07	-5.7	6.05	0.35	0.0934	-2.39	0.08	-2.52	-1.75
KBR-KA-017-12	Cu	0	0	0	0	0	0	0	324	100	100	0.0139	4	2	74	7.726	1.236	1.9	2.556	3.48	133	-5.07	-5.7	6.05	0.35	0.0934	-2.39	0.08	-2.52	-1.75
KBR-KA-017-12	Cu	0	0	0	0	0	0	0	337.5	100	100	0.0139	4	2	74	7.726	1.236	1.9	2.556	3.48	133	-5.07	-5.7	6.05	0.35	0.0934	-2.39	0.08	-2.52	-1.75
KBR-KA-017-12	Cu	0	0	0	0	0	0	0	351	100	100	0.0139	4	2	74	7.726	1.236	1.9	2.556	3.48	133	-5.07	-5.7	6.05	0.35	0.0934	-2.39	0.08	-2.52	-1.75
KBR-KA-017-12	Cu	0	0	0	0	0	0	0	364.5	100	100	0.0139	4	2	74	7.726	1.236	1.9	2.556	3.48	133	-5.07	-5.7	6.05	0.35	0.0934	-2.39	0.08	-2.52	-1.75
KBR-KA-017-12	Cu	0	0	0	0	0	0	0	378	100	100	0.0139	4	2	74	7.726	1.236	1.9	2.556	3.48	133	-5.07	-5.7	6.05	0.35	0.0934	-2.39	0.08	-2.52	-1.75
KBR-KA-017-12	Cu	0	0	0	0	0	0	0	391.5	100	100	0.0139	4	2	74	7.726	1.236	1.9	2.556	3.48	133	-5.07	-5.7	6.05	0.35	0.0934	-2.39	0.08	-2.52	-1.75
KBR-KA-017-12	Cu	0	0	0	0	0	0	0	405	100	100	0.0139	4	2	74	7.726	1.236	1.9	2.556	3.48	133	-5.07	-5.7	6.05	0.35	0.0934	-2.39	0.08	-2.52	-1.75
KBR-KA-017-12	Cu	0.038868	-0.00770572	0.240829	0.196066	0	0	0	13.5	127	150	0.0139	4	2	74	7.726	1.236	1.9	2.556	3.48	133	-5.07	-5.7	6.05	0.35	0.0934	-2.39	0.08	-2.52	-1.75
KBR-KA-017-12	Cu	0.0447538	-0.00359964	0.210666	0.0795448	0	0	0	27	131	150	0.0139	4	2	74	7.726	1.236	1.9	2.556	3.48	133	-5.07	-5.7	6.05	0.35	0.0934	-2.39	0.08	-2.52	-1.75
KBR-KA-017-12	Cu	0.0405198	-0.00908231	0.240495	0.221672	0	0	0	40.5	132	150	0.0139	4	2	74	7.726	1.236	1.9	2.556	3.48	133	-5.07	-5.7	6.05	0.35	0.0934	-2.39	0.08	-2.52	-1.75
KBR-KA-017-12	Cu	0.0431488	-0.0117432	0.240502	0.269152	0	0	0.118395	54	133	150	0.0139	4	2	74	7.726	1.236	1.9	2.556	3.48	133	-5.07	-5.7	6.05	0.35	0.0934	-2.39	0.08	-2.52	-1.75
KBR-KA-017-12	Cu	0.0495049	-0.0115186	0.218179	0.23011	0	0	0.116269	67.5	133	150	0.0139	4	2	74	7.726	1.236	1.9	2.556	3.48	133	-5.07	-5.7	6.05	0.35	0.0934	-2.39	0.08	-2.52	-1.75
KBR-KA-017-12	Cu	0.0536414	-0.0138734	0.208978	0.255779	0	0	0.116046	81	133	150	0.0139	4	2	74	7.726	1.236	1.9	2.556	3.48	133	-5.07	-5.7	6.05	0.35	0.0934	-2.39	0.08	-2.52	-1.75
KBR-KA-017-12	Cu	0.0511636	-0.0200783	0.226433	0.388103	0	0	0.13217	94.5	133	150	0.0139	4	2	74	7.726	1.236	1.9	2.556	3.48	133	-5.07	-5.7	6.05	0.35	0.0934	-2.39	0.08	-2.52	-1.75
KBR-KA-017-12	Cu	0.0513713	-0.0250055	0.231523	0.481389	0	0	0.139236	108	133	150	0.0139	4	2	74	7.726	1.236	1.9	2.556	3.48	133	-5.07	-5.7	6.05	0.35	0.0934	-2.39	0.08	-2.52	-1.75
KBR-KA-017-12	Cu	0.0608748	-0.0175736	0.198988	0.2855	0	0	0.121913	121.5	133	150	0.0139	4	2	74	7.726	1.236	1.9	2.556	3.48	133	-5.07	-5.7	6.05	0.35	0.0934	-2.39	0.08	-2.52	-1.75
KBR-KA-017-12	Cu	0.0635618	-0.0191164	0.195962	0.297435	0	0	0.121328	135	133	150	0.0139	4	2	74	7.726	1.236	1.9	2.556	3.48	133	-5.07	-5.7	6.05	0.35	0.0934	-2.39	0.08	-2.52	-1.75
KBR-KA-017-12	Cu	0.0639886	-0.0217828	0.201264	0.336661	0	0	0.127252	148.5	133	150	0.0139	4	2	74	7.726	1.236	1.9	2.556	3.48	133	-5.07	-5.7	6.05	0.35	0.0934	-2.39	0.08	-2.52	-1.75
KBR-KA-017-12	Cu	0.0640166	-0.0248662	0.207072	0.384148	0	0	0.13083	162	133	150	0.0139	4	2	74	7.726	1.236	1.9	2.556	3.48	133	-5.07	-5.7	6.05	0.35	0.0934	-2.39	0.08	-2.52	-1.75
KBR-KA-017-12	Cu	0.0689446	-0.0230068	0.195611	0.330019	0	0	0.123136	175.5	133	150	0.0139	4	2	74	7.726	1.236	1.9	2.556	3.48	133	-5.07	-5.7	6.05	0.35	0.0934	-2.39	0.08	-2.52	-1.75
KBR-KA-017-12	Cu	0.0940184	-0.0235393	0.147168	0.247607	0	0	0.090467	189	134	150	0.0139	4	2	74	7.726	1.236	1.9	2.556	3.48	133	-5.07	-5.7	6.05	0.35	0.0934	-2.39	0.08	-2.52	-1.75
KBR-KA-017-12	Cu	0.0919009	-0.0263887	0.154752	0.283975	0	0	0.0939682	202.5	134	150	0.0139	4	2	74	7.726	1.236	1.9	2.556	3.48	133	-5.07	-5.7	6.05	0.35	0.0934	-2.39	0.08	-2.52	-1.75
KBR-KA-017-12	Cu	0	0	0	0	0	0	0	216	150	150	0.0139	4	2	74	7.726	1.236	1.9	2.556	3.48	133	-5.07	-5.7	6.05	0.35	0.0934	-2.39	0.08	-2.52	-1.75
KBR-KA-017-12	Cu	0	0	0	0	0	0	0	229.5	150	150	0.0139	4	2	74	7.726	1.236	1.9	2.556	3.48	133	-5.07	-5.7	6.05	0.35	0.0934	-2.39	0.08	-2.52	-1.75
KBR-KA-017-12	Cu	0	0	0	0	0	0	0	243	150	150	0.0139	4	2	74	7.726	1.236	1.9	2.556	3.48	133	-5.07	-5.7	6.05	0.35	0.0934	-2.39	0.08	-2.52	-1.75
KBR-KA-017-12	Cu	0	0	0	0	0	0	0	256.5	150	150	0.0139	4	2	74	7.726	1.236	1.9	2.556	3.48	133	-5.07	-5.7	6.05	0.35	0.0934	-2.39	0.08	-2.52	-1.75
KBR-KA-017-12	Cu	0	0	0	0	0	0	0	270	150	150	0.0139	4	2	74	7.726	1.236	1.9	2.556	3.48	133	-5.07	-5.7	6.05	0.35	0.0934	-2.39	0.08	-2.52	-1.75
KBR-KA-017-12	Cu	0	0	0	0	0	0	0	283.5	150	150	0.0139	4	2	74	7.726	1.236	1.9	2.556	3.48	133	-5.07	-5.7	6.05	0.35	0.0934	-2.39	0.08	-2.52	-1.75
KBR-KA-017-12	Cu	0	0	0	0	0	0	0	297	150	150	0.0139	4	2	74	7.726	1.236	1.9	2.556	3.48	133	-5.07	-5.7	6.05	0.35	0.0934	-2.39	0.08	-2.52	-1.75
KBR-KA-017-12	Cu	0	0	0	0	0	0	0	310.5	150	150	0.0139	4	2	74	7.726	1.236	1.9	2.556	3.48	133	-5.07	-5.7	6.05	0.35	0.0934	-2.39	0.08	-2.52	-1.75
KBR-KA-017-12	Cu	0	0	0	0	0	0	0	324	150	150	0.0139	4	2	74	7.726	1.236	1.9	2.556	3.48	133	-5.07	-5.7	6.05	0.35	0.0934	-2.39	0.08	-2.52	-1.75
KBR-KA-017-12	Cu	0	0	0	0	0	0	0	337.5	150	150	0.0139	4	2	74	7.726	1.236	1.9	2.556	3.48	133	-5.07	-5.7	6.05	0.35	0.0934	-2.39	0.08	-2.52	-1.75
KBR-KA-017-12	Cu	0	0	0	0	0	0	0	351	150	150	0.0139	4	2	74	7.726	1.236	1.9	2.556	3.48	133	-5.07	-5.7	6.05	0.35	0.0934	-2.39	0.08	-2.52	-1.75
KBR-KA-017-12	Cu	0	0	0	0	0	0	0	364.5	150	150	0.0139	4	2	74	7.726	1.236	1.9	2.556	3.48	133	-5.07	-5.7	6.05	0.35	0.0934	-2.39	0.08	-2.52	-1.75
KBR-KA-017-12	Cu	0	0	0	0	0	0	0	378	150	150	0.0139	4	2	74	7.726	1.236	1.9	2.556	3.48	133	-5.07	-5.7	6.05	0.35	0.0934	-2.39	0.08	-2.52	-1.75
KBR-KA-017-12	Cu	0	0	0	0	0	0	0	391.5	150	150	0.0139	4	2	74	7.726	1.236	1.9	2.556	3.48	133	-5.07	-5.7	6.05	0.35	0.0934	-2.39	0.08	-2.52	-1.75
KBR-KA-017-12	Cu	0	0	0	0	0	0	0	405	150	150	0.0139	4	2	74	7.726	1.236	1.9	2.556	3.48	133	-5.07	-5.7	6.05	0.35	0.0934	-2.39	0.08	-2.52	-1.75
KHR-KA-058-08	Pd_Ag_1_12	1		0.1053	0.653			0.129	13.5
KHR-KA-058-08	Pd_Ag_1_12	1		0.0996	0.6662			0.1164	27
KHR-KA-058-08	Pd_Ag_1_12	1		0.0993	0.6645			0.1151	40.5
KHR-KA-058-08	Pd_Ag_1_12	1		0.1001	0.6644			0.1154	54
KHR-KA-058-08	Pd_Ag_1_12	1		0.1003	0.6572			0.1156	67.5
KHR-KA-058-08	Pd_Ag_1_12	1		0.1011	0.6592			0.1164	81
KHR-KA-058-08	Pd_Ag_1_12	1		0.1012	0.654			0.1172	94.5
KHR-KA-058-08	Pd_Ag_1_12	1		0.1017	0.6532			0.1178	108
KHR-KA-058-08	Pd_Ag_1_12	1		0.1039	0.6576			0.1187	121.5
KHR-KA-058-08	Pd_Ag_1_12	1		0.1061	0.6556			0.1189	135
KHR-KA-058-08	Pd_Ag_1_12	1		0.1074	0.6438			0.1182	148.5
KHR-KA-058-08	Pd_Ag_1_12	1		0.1099	0.648			0.1185	162
KHR-KA-058-08	Pd_Ag_1_12	1		0.1127	0.6496			0.1189	175.5
KHR-KA-058-08	Pd_Ag_1_12	1		0.1146	0.6475			0.1187	189
KHR-KA-058-08	Pd_Ag_1_12	1		0.1161	0.6383			0.1182	202.5
KHR-KA-058-08	Pd_Ag_1_12	1		0.1187	0.642			0.1185	216
KHR-KA-058-08	Pd_Ag_1_12	1		0.1206	0.6444			0.1188	229.5
KHR-KA-058-08	Pd_Ag_1_12	1		0.1222	0.6401			0.1185	243
KHR-KA-058-08	Pd_Ag_1_12	1		0.1239	0.639			0.1187	256.5
KHR-KA-058-08	Pd_Ag_1_12	1		0.1252	0.6355			0.1185	270
KHR-KA-058-08	Pd_Ag_1_12	1		0.1271	0.6373			0.1186	283.5
KHR-KA-058-08	Pd_Ag_1_12	1		0.128	0.6287			0.1178	297
KHR-KA-058-08	Pd_Ag_1_12	1		0.1294	0.6261			0.1178	310.5
KHR-KA-058-08	Pd_Ag_1_12	1		0.1309	0.6271			0.1181	324
KHR-KA-058-08	Pd_Ag_1_12	1		0.132	0.6254			0.118	337.5
KHR-KA-058-08	Pd_Ag_1_12	1		0.1331	0.6233			0.118	351
KHR-KA-058-08	Pd_Ag_1_12	1		0.1342	0.6215			0.118	364.5
KHR-KA-058-08	Pd_Ag_1_12	1		0.1359	0.6185			0.1179	378
KHR-KA-058-08	Pd_Ag_1_12	1		0.1357	0.6131			0.1178	391.5
KHR-KA-058-08	Pd_Ag_1_12	1		0.136	0.6114			0.1179	405
KHR-KA-058-08	Pd_Ag_1_12	1		0.1371	0.6105			0.1179	418.5
KHR-KA-058-08	Pd_Ag_1_12	1		0.138	0.6087			0.1179	432
KHR-KA-058-08	Pd_Ag_1_12	1		0.1387	0.6091			0.1181	445.5
KHR-KA-058-08	Pd_Ag_1_12	1		0.1391	0.606			0.1179	459
KHR-KA-058-08	Pd_Ag_1_12	1		0.1395	0.603			0.1179	472.5
KHR-KA-058-08	Pd_Ag_1_12	1		0.1395	0.5985			0.118	486
KHR-KA-058-08	Pd_Ag_1_12	1		0.1401	0.5954			0.1177	499.5
KHR-KA-058-08	Pd_Ag_1_12	1		0.1409	0.6035			0.1183	513
KHR-KA-058-08	Pd_Ag_1_12	1		0.1407	0.5986			0.1182	526.5
KHR-KA-058-08	Pd_Ag_1_12	1		0.142	0.606			0.1188	540
KHR-KA-058-08	Pd_Ag_1_12	1		0.1425	0.6029			0.1189	553.5
KHR-KA-058-08	Pd_Ag_1_12	1		0.1432	0.6077			0.1194	567
KHR-KA-058-08	Pd_Ag_1_12	1		0.1428	0.6028			0.119	580.5
KHR-KA-058-08	Pd_Ag_1_12	1		0.1427	0.6004			0.1191	594
KHR-KA-058-08	Pd_Ag_1_12	1		0.1431	0.5984			0.119	607.5
KHR-KA-058-08	Pd_Ag_1_12	1		0.1439	0.5975			0.1191	621
KHR-KA-058-08	Pd_Ag_1_12	1		0.1436	0.5991			0.1193	634.5
KHR-KA-058-08	Pd_Ag_1_12	1		0.1462	0.6026			0.12	648
KHR-KA-058-08	Pd_Ag_1_12	1		0.1473	0.6016			0.1195	661.5
KHR-KA-058-08	Pd_Ag_1_12	1		0.1462	0.5965			0.1193	675
KHR-KA-058-08	Pd_Ag_1_12	1		0.1467	0.5983			0.1196	688.5
KHR-KA-058-08	Pd_Ag_1_12	1		0.1467	0.5974			0.1196	702
KHR-KA-058-08	Pd_Ag_1_12	1		0.1473	0.5961			0.1196	715.5
KHR-KA-058-08	Pd_Ag_1_12	1		0.1474	0.5969			0.1198	729
KHR-KA-058-08	Pd_Ag_1_12	1		0.1475	0.5943			0.1196	742.5
KHR-KA-058-08	Pd_Ag_1_12	1		0.1475	0.5913			0.1195	756
KHR-KA-058-08	Pd_Ag_1_12	1		0.1472	0.5895			0.1195	769.5
KHR-KA-058-08	Pd_Ag_1_12	1		0.1477	0.5934			0.1201	783
KHR-KA-059-08	Pd_Ag_1_15	1		0.1082	0.6743			0.1252	13.5
KHR-KA-059-08	Pd_Ag_1_15	1		0.1046	0.6786			0.1131	27
KHR-KA-059-08	Pd_Ag_1_15	1		0.1025	0.68			0.1121	40.5
KHR-KA-059-08	Pd_Ag_1_15	1		0.1016	0.6806			0.1123	54
KHR-KA-059-08	Pd_Ag_1_15	1		0.1014	0.6811			0.113	67.5
KHR-KA-059-08	Pd_Ag_1_15	1		0.1011	0.6807			0.1137	81
KHR-KA-059-08	Pd_Ag_1_15	1		0.1011	0.6766			0.114	94.5
KHR-KA-059-08	Pd_Ag_1_15	1		0.1017	0.6735			0.1148	108
KHR-KA-059-08	Pd_Ag_1_15	1		0.1038	0.6768			0.1154	121.5
KHR-KA-059-08	Pd_Ag_1_15	1		0.1055	0.6697			0.1154	135
KHR-KA-059-08	Pd_Ag_1_15	1		0.1077	0.6681			0.1156	148.5
KHR-KA-059-08	Pd_Ag_1_15	1		0.1098	0.6641			0.1158	162
KHR-KA-059-08	Pd_Ag_1_15	1		0.112	0.6588			0.1157	175.5
KHR-KA-059-08	Pd_Ag_1_15	1		0.1146	0.6594			0.116	189
KHR-KA-059-08	Pd_Ag_1_15	1		0.1171	0.6621			0.1166	202.5
KHR-KA-059-08	Pd_Ag_1_15	1		0.1188	0.6549			0.1163	216
KHR-KA-059-08	Pd_Ag_1_15	1		0.1211	0.655			0.1167	229.5
KHR-KA-059-08	Pd_Ag_1_15	1		0.123	0.6473			0.1166	243
KHR-KA-059-08	Pd_Ag_1_15	1		0.125	0.6451			0.1169	256.5
KHR-KA-059-08	Pd_Ag_1_15	1		0.1268	0.644			0.1171	270
KHR-KA-059-08	Pd_Ag_1_15	1		0.1289	0.6422			0.1173	283.5
KHR-KA-059-08	Pd_Ag_1_15	1		0.1311	0.6432			0.1176	297
KHR-KA-059-08	Pd_Ag_1_15	1		0.1329	0.6356			0.1172	310.5
KHR-KA-059-08	Pd_Ag_1_15	1		0.1345	0.6299			0.117	324
KHR-KA-059-08	Pd_Ag_1_15	1		0.1362	0.6286			0.1174	337.5
KHR-KA-059-08	Pd_Ag_1_15	1		0.1382	0.626			0.1174	351
KHR-KA-059-08	Pd_Ag_1_15	1		0.1394	0.6211			0.1173	364.5
KHR-KA-059-08	Pd_Ag_1_15	1		0.1411	0.6164			0.1172	378
KHR-KA-059-08	Pd_Ag_1_15	1		0.1425	0.6132			0.1171	391.5
KHR-KA-059-08	Pd_Ag_1_15	1		0.1442	0.6128			0.1175	405
KHR-KA-059-08	Pd_Ag_1_15	1		0.1458	0.6068			0.1172	418.5
KHR-KA-059-08	Pd_Ag_1_15	1		0.1474	0.6013			0.1169	432
KHR-KA-059-08	Pd_Ag_1_15	1		0.149	0.5983			0.1172	445.5
KHR-KA-059-08	Pd_Ag_1_15	1		0.1499	0.5932			0.117	459
KHR-KA-059-08	Pd_Ag_1_15	1		0.1521	0.5919			0.1172	472.5
KHR-KA-059-08	Pd_Ag_1_15	1		0.1535	0.5818			0.1168	486
KHR-KA-059-08	Pd_Ag_1_15	1		0.1555	0.5838			0.1172	499.5
KHR-KA-059-08	Pd_Ag_1_15	1		0.1576	0.584			0.1175	513
KHR-KA-059-08	Pd_Ag_1_15	1		0.1608	0.5836			0.1179	526.5
KHR-KA-059-08	Pd_Ag_1_15	1		0.163	0.5837			0.1181	540
KHR-KA-059-08	Pd_Ag_1_15	1		0.1654	0.5757			0.1176	553.5
KHR-KA-059-08	Pd_Ag_1_15	1		0.1678	0.5737			0.1176	567
KHR-KA-059-08	Pd_Ag_1_15	1		0.1701	0.5751			0.118	580.5
KHR-KA-059-08	Pd_Ag_1_15	1		0.1708	0.5685			0.1178	594
KHR-KA-059-08	Pd_Ag_1_15	1		0.1718	0.5655			0.1176	607.5
KHR-KA-059-08	Pd_Ag_1_15	1		0.1727	0.5642			0.1221	621
KHR-KA-059-08	Pd_Ag_1_15	1		0.1731	0.5606			0.122	634.5
KHR-KA-059-08	Pd_Ag_1_15	1		0.1733	0.5604			0.1221	648
KHR-KA-059-08	Pd_Ag_1_15	1		0.174	0.5564			0.1219	661.5
KHR-KA-059-08	Pd_Ag_1_15	1		0.1735	0.5586			0.1223	675
KHR-KA-059-08	Pd_Ag_1_15	1		0.1735	0.5581			0.1223	688.5
KHR-KA-059-08	Pd_Ag_1_15	1		0.1729	0.5586			0.1222	702
KHR-KA-059-08	Pd_Ag_1_15	1		0.1723	0.56			0.1226	715.5
KHR-KA-059-08	Pd_Ag_1_15	1		0.171	0.559			0.1225	729
KHR-KA-059-08	Pd_Ag_1_15	1		0.169	0.5644			0.1231	742.5
KHR-KA-059-08	Pd_Ag_1_15	1		0.1661	0.5661			0.119	756
KHR-KA-059-08	Pd_Ag_1_15	1		0.1625	0.5704			0.1193	769.5
KHR-KA-059-08	Pd_Ag_1_15	1		0.1599	0.5805			0.1207	783
TRN-TA-098-14	Pd_Ag_Cu_1_5_1	1		0.427362	0.542918			0.0802139	13.5
TRN-TA-098-14	Pd_Ag_Cu_1_5_1	1		0.293004	0.539386			0.0702235	27
TRN-TA-098-14	Pd_Ag_Cu_1_5_1	1		0.250697	0.58202			0.0721145	40.5
TRN-TA-098-14	Pd_Ag_Cu_1_5_1	1		0.226072	0.610852			0.0741755	54
TRN-TA-098-14	Pd_Ag_Cu_1_5_1	1		0.210537	0.626505			0.0751123	67.5
TRN-TA-098-14	Pd_Ag_Cu_1_5_1	1		0.19906	0.635586			0.0760051	81
TRN-TA-098-14	Pd_Ag_Cu_1_5_1	1		0.191318	0.642879			0.0731864	94.5
TRN-TA-098-14	Pd_Ag_Cu_1_5_1	1		0.185281	0.650722			0.073942	108
TRN-TA-098-14	Pd_Ag_Cu_1_5_1	1		0.181941	0.648991			0.0743352	121.5
TRN-TA-098-14	Pd_Ag_Cu_1_5_1	1		0.17961	0.651333			0.0746372	135
TRN-TA-098-14	Pd_Ag_Cu_1_5_1	1		0.17757	0.652725			0.0752797	148.5
TRN-TA-098-14	Pd_Ag_Cu_1_5_1	1		0.177478	0.659384			0.0756828	162
TRN-TA-098-14	Pd_Ag_Cu_1_5_1	1		0.176246	0.655396			0.0759412	175.5
TRN-TA-098-14	Pd_Ag_Cu_1_5_1	1		0.176228	0.654617			0.07633	189
TRN-TA-098-14	Pd_Ag_Cu_1_5_1	1		0.176202	0.649461			0.0766861	202.5
TRN-TA-098-14	Pd_Ag_Cu_1_5_1	1		0.178119	0.653681			0.0771934	216
TRN-TA-098-14	Pd_Ag_Cu_1_5_1	1		0.180655	0.644894			0.0773181	229.5
TRN-TA-098-14	Pd_Ag_Cu_1_5_1	1		0.187922	0.643339			0.077729	243
TRN-TA-098-14	Pd_Ag_Cu_1_5_1	1		0.196794	0.631773			0.0811464	256.5
TRN-TA-098-14	Pd_Ag_Cu_1_5_1	1		0.201899	0.623954			0.0810754	270
TRN-TA-098-14	Pd_Ag_Cu_1_5_1	1		0.20296	0.624352			0.0813113	283.5
TRN-TA-098-14	Pd_Ag_Cu_1_5_1	1		0.20211	0.621298			0.0816036	297
TRN-TA-098-14	Pd_Ag_Cu_1_5_1	1		0.201285	0.613631			0.0814182	310.5
TRN-TA-098-14	Pd_Ag_Cu_1_5_1	1		0.201716	0.62428			0.082257	324
TRN-TA-098-14	Pd_Ag_Cu_1_5_1	1		0.200905	0.6233			0.082527	337.5
TRN-TA-098-14	Pd_Ag_Cu_1_5_1	1		0.200366	0.625354			0.0830496	351
TRN-TA-098-14	Pd_Ag_Cu_1_5_1	1		0.198911	0.620143			0.0830891	364.5
TRN-TA-098-14	Pd_Ag_Cu_1_5_1	1		0.197781	0.621915			0.0835011	378
TRN-TA-098-14	Pd_Ag_Cu_1_5_1	1		0.198659	0.629029			0.0844188	391.5
TRN-TA-098-14	Pd_Ag_Cu_1_5_1	1		0.196411	0.618912			0.0841072	405
TRN-TA-098-14	Pd_Ag_Cu_1_5_1	1		0.195345	0.621546			0.0846304	418.5
TRN-TA-098-14	Pd_Ag_Cu_1_5_1	1		0.194507	0.623724			0.0852031	432
TRN-TA-098-14	Pd_Ag_Cu_1_5_1	1		0.194329	0.626188			0.0855756	445.5
TRN-TA-098-14	Pd_Ag_Cu_1_5_1	1		0.193831	0.627953			0.0860161	459
TRN-TA-098-14	Pd_Ag_Cu_1_5_1	1		0.190675	0.61106			0.0853489	472.5
TRN-TA-098-14	Pd_Ag_Cu_1_5_1	1		0.192348	0.618351			0.086396	486
TRN-TA-098-14	Pd_Ag_Cu_1_5_1	1		0.19348	0.626605			0.0868448	499.5
TRN-TA-098-14	Pd_Ag_Cu_1_5_1	1		0.192939	0.618674			0.0864478	513
TRN-TA-098-14	Pd_Ag_Cu_1_5_1	1		0.193054	0.624626			0.0867915	526.5
TRN-TA-098-14	Pd_Ag_Cu_1_5_1	1		0.192828	0.620932			0.086827	540
TRN-TA-098-14	Pd_Ag_Cu_1_5_1	1		0.192301	0.621258			0.0869913	553.5
TRN-TA-098-14	Pd_Ag_Cu_1_5_1	1		0.191999	0.627747			0.0874246	567
TRN-TA-098-14	Pd_Ag_Cu_1_5_1	1		0.18972	0.620258			0.0872266	580.5
TRN-TA-098-14	Pd_Ag_Cu_1_5_1	1		0.189221	0.621099			0.0873789	594
TRN-TA-098-14	Pd_Ag_Cu_1_5_1	1		0.189058	0.623696			0.0876399	607.5
TRN-TA-098-14	Pd_Ag_Cu_1_5_1	1		0.188835	0.626627			0.0876542	621
TRN-TA-098-14	Pd_Ag_Cu_1_5_1	1		0.187783	0.624186			0.0874872	634.5
TRN-TA-098-14	Pd_Ag_Cu_1_5_1	1		0.186529	0.621765			0.087366	648
TRN-TA-098-14	Pd_Ag_Cu_1_5_1	1		0.186262	0.626148			0.087541	661.5
TRN-TA-098-14	Pd_Ag_Cu_1_5_1	1		0.184453	0.624626			0.0875352	675
TRN-TA-098-14	Pd_Ag_Cu_1_5_1	1		0.182819	0.622347			0.0872988	688.5
TRN-TA-098-14	Pd_Ag_Cu_1_5_1	1		0.18096	0.630011			0.0875894	702
TRN-TA-098-14	Pd_Ag_Cu_1_5_1	1		0.179109	0.637302			0.087875	715.5
TRN-TA-098-14	Pd_Ag_Cu_1_5_1	1		0.175116	0.633489			0.0876417	729
TRN-TA-098-14	Pd_Ag_Cu_1_5_1	1		0.172223	0.6419			0.0880468	742.5
TRN-TA-098-14	Pd_Ag_Cu_1_5_1	1		0.169023	0.637455			0.0873924	756
TRN-TA-098-14	Pd_Ag_Cu_1_5_1	1		0.16805	0.644163			0.0879948	769.5
TRN-TA-098-14	Pd_Ag_Cu_1_5_1	1		0.165307	0.647959			0.0881147	783
TRN-TA-098-14	Pd_Ag_Cu_1_5_1	1		0.162473	0.648007			0.0880926	796.5
TRN-TA-098-14	Pd_Ag_Cu_1_5_1	1		0.160323	0.649141			0.0881634	810
TRN-TA-098-14	Pd_Ag_Cu_1_5_1	1		0.159823	0.65058			0.0881825	823.5
TRN-TA-098-14	Pd_Ag_Cu_1_5_1	1		0.160031	0.653926			0.0883811	837
TRN-TA-098-14	Pd_Ag_Cu_1_5_1	1		0.159736	0.654024			0.0882195	850.5
TRN-TA-098-14	Pd_Ag_Cu_1_5_1	1		0.158856	0.652228			0.0883019	864
TRN-TA-098-14	Pd_Ag_Cu_1_5_1	1		0.158741	0.652229			0.0882069	877.5
TRN-TA-098-14	Pd_Ag_Cu_1_5_1	1		0.158332	0.652875			0.0882697	891
TRN-TA-098-14	Pd_Ag_Cu_1_5_1	1		0.158087	0.652387			0.0883246	904.5
TRN-TA-098-14	Pd_Ag_Cu_1_5_1	1		0.157876	0.652694			0.0881497	918
TRN-TA-098-14	Pd_Ag_Cu_1_5_1	1		0.157326	0.655157			0.0886651	931.5
TRN-TA-098-14	Pd_Ag_Cu_1_5_1	1		0.157488	0.656229			0.0886993	945
TRN-TA-098-14	Pd_Ag_Cu_1_5_1	1		0.156369	0.652668			0.0883182	958.5
TRN-TA-098-14	Pd_Ag_Cu_1_5_1	1		0.156733	0.656563			0.0887847	972
TRN-TA-098-14	Pd_Ag_Cu_1_5_1	1		0.156372	0.636508			0.0871758	985.5
TRN-TA-098-14	Pd_Ag_Cu_1_5_1	1		0.156397	0.654512			0.0885721	999
TRN-TA-098-14	Pd_Ag_Cu_1_5_1	1		0.155823	0.657885			0.088854	1012.5
TRN-TA-098-14	Pd_Ag_Cu_1_5_1	1		0.155038	0.654567			0.0888094	1026
TRN-TA-098-14	Pd_Ag_Cu_1_5_1	1		0.154622	0.654384			0.0888309	1039.5
TRN-TA-098-14	Pd_Ag_Cu_1_5_1	1		0.154269	0.655097			0.0891625	1053
TRN-TA-098-14	Pd_Ag_Cu_1_5_1	1		0.15425	0.656511			0.0891466	1066.5
TRN-TA-098-14	Pd_Ag_Cu_1_5_1	1		0.153407	0.653345			0.0889593	1080
TRN-TA-098-14	Pd_Ag_Cu_1_5_1	1		0.153126	0.65571			0.0892357	1093.5
TRN-TA-098-14	Pd_Ag_Cu_1_5_1	1		0.153548	0.654039			0.0890505	1107
TRN-TA-098-14	Pd_Ag_Cu_1_5_1	1		0.152911	0.65132			0.0890028	1120.5
TRN-TA-098-14	Pd_Ag_Cu_1_5_1	1		0.153188	0.656117			0.0892561	1134
TRN-TA-098-14	Pd_Ag_Cu_1_5_1	1		0.152186	0.656585			0.0894679	1147.5
TRN-TA-098-14	Pd_Ag_Cu_1_5_1	1		0.15211	0.654397			0.0895464	1161
TRN-TA-098-14	Pd_Ag_Cu_1_5_1	1		0.152155	0.664164			0.0903922	1174.5
TRN-TA-098-14	Pd_Ag_Cu_1_5_1	1		0.150183	0.659448			0.0900408	1188
TRN-TA-098-14	Pd_Ag_Cu_1_5_1	1		0.150877	0.66228			0.090142	1201.5
TRN-TA-098-14	Pd_Ag_Cu_1_5_1	1		0.149167	0.656681			0.0899622	1215
TRN-TA-098-14	Pd_Ag_Cu_1_5_1	1		0.148861	0.658407			0.0901454	1228.5
TRN-TA-098-14	Pd_Ag_Cu_1_5_1	1		0.150017	0.656274			0.0897864	1242
TRN-TA-098-14	Pd_Ag_Cu_1_5_1	1		0.145762	0.693634			0.0927103	1384.86
TRN-TA-098-14	Pd_Ag_Cu_1_5_1	1		0.141703	0.661473			0.0918916	1398.36
TRN-TA-098-14	Pd_Ag_Cu_1_5_1	1		0.142129	0.662924			0.0916623	1411.86
TRN-TA-098-14	Pd_Ag_Cu_1_5_1	1		0.142456	0.669546			0.0920705	1425.36
TRN-TA-098-14	Pd_Ag_Cu_1_5_1	1		0.140601	0.658655			0.0914867	1438.86
TRN-TA-098-14	Pd_Ag_Cu_1_5_1	1		0.140962	0.6671			0.0921352	1452.36
TRN-TA-098-14	Pd_Ag_Cu_1_5_1	1		0.140471	0.672968			0.0922794	1465.86
TRN-TA-098-14	Pd_Ag_Cu_1_5_1	1		0.14013	0.673671			0.0922042	1479.36
TRN-TA-098-14	Pd_Ag_Cu_1_5_1	1		0.139502	0.675605			0.0927336	1492.86
TRN-TA-098-14	Pd_Ag_Cu_1_5_1	1		0.137464	0.665277			0.0919931	1506.36
TRN-TA-098-14	Pd_Ag_Cu_1_5_1	1		0.138201	0.679889			0.0933629	1519.86
TRN-TA-098-14	Pd_Ag_Cu_1_5_1	1		0.138461	0.666522			0.0920471	1533.36
TRN-TA-098-14	Pd_Ag_Cu_1_5_1	1		0.136434	0.673288			0.0927357	1546.86
TRN-TA-098-14	Pd_Ag_Cu_1_5_1	1		0.137604	0.671295			0.0921618	1560.36
TRN-TA-098-14	Pd_Ag_Cu_1_5_1	1		0.137284	0.678452			0.092986	1573.86
TRN-TA-098-14	Pd_Ag_Cu_1_5_1	1		0.134382	0.66747			0.0924472	1587.36
TRN-TA-098-14	Pd_Ag_Cu_1_5_1	1		0.134354	0.675975			0.0932166	1600.86
TRN-TA-098-14	Pd_Ag_Cu_1_5_1	1		0.134739	0.675715			0.0930271	1614.36
TRN-TA-098-14	Pd_Ag_Cu_1_5_1	1		0.132919	0.673391			0.0932517	1627.86
TRN-TA-098-14	Pd_Ag_Cu_1_5_1	1		0.133987	0.674923			0.0898139	1641.36
TRN-TA-098-14	Pd_Ag_Cu_1_5_1	1		0.133657	0.676496			0.093043	1654.86
TRN-TA-098-14	Pd_Ag_Cu_1_5_1	1		0.134808	0.680065			0.0898252	1668.36
TRN-TA-098-14	Pd_Ag_Cu_1_5_1	1		0.133849	0.679609			0.0932796	1681.86
TRN-TA-098-14	Pd_Ag_Cu_1_5_1	1		0.13305	0.676957			0.0931613	1695.36
TRN-TA-098-14	Pd_Ag_Cu_1_5_1	1		0.133386	0.679822			0.089835	1708.86
TRN-TA-098-14	Pd_Ag_Cu_1_5_1	1		0.132561	0.686186			0.090437	1722.36
TRN-TA-098-14	Pd_Ag_Cu_1_5_1	1		0.132859	0.682283			0.0898551	1735.86
TRN-TA-098-14	Pd_Ag_Cu_1_5_1	1		0.132291	0.684674			0.0901642	1749.36
TRN-TA-098-14	Pd_Ag_Cu_1_5_1	1		0.132282	0.682419			0.0899177	1762.86
TRN-TA-098-14	Pd_Ag_Cu_1_5_1	1		0.13259	0.68884			0.0903044	1776.36
TRN-TA-098-14	Pd_Ag_Cu_1_5_1	1		0.131306	0.688481			0.0902673	1789.86
TRN-TA-098-14	Pd_Ag_Cu_1_5_1	1		0.130526	0.687349			0.0904852	1803.36
TRN-TA-098-14	Pd_Ag_Cu_1_5_1	1		0.130933	0.682159			0.0899909	1816.86
TRN-TA-098-14	Pd_Ag_Cu_1_5_1	1		0.1306	0.68834			0.0940059	1830.36
TRN-TA-098-14	Pd_Ag_Cu_1_5_1	1		0.130437	0.682562			0.0935537	1843.86
TRN-TA-098-14	Pd_Ag_Cu_1_5_1	1		0.129871	0.685343			0.0901861	1857.36
TRN-TA-098-14	Pd_Ag_Cu_1_5_1	1		0.129446	0.681035			0.090036	1870.86
TRN-TA-098-14	Pd_Ag_Cu_1_5_1	1		0.129516	0.687542			0.0903355	1884.36
TRN-TA-098-14	Pd_Ag_Cu_1_5_1	1		0.128551	0.685145			0.0903168	1897.86
TRN-TA-098-14	Pd_Ag_Cu_1_5_1	1		0.128812	0.687734			0.0903722	1911.36
TRN-TA-098-14	Pd_Ag_Cu_1_5_1	1		0.128257	0.686636			0.0901946	1924.86
TRN-TA-098-14	Pd_Ag_Cu_1_5_1	1		0.127449	0.683825			0.0902049	1938.36
TRN-TA-098-14	Pd_Ag_Cu_1_5_1	1		0.127352	0.687419			0.0904033	1951.86
TRN-TA-098-14	Pd_Ag_Cu_1_5_1	1		0.126867	0.686984			0.0902711	1965.36
TRN-TA-098-14	Pd_Ag_Cu_1_5_1	1		0.127385	0.68789			0.0900681	1978.86
TRN-TA-098-14	Pd_Ag_Cu_1_5_1	1		0.126707	0.68936			0.0903841	1992.36
TRN-TA-098-14	Pd_Ag_Cu_1_5_1	1		0.126611	0.686042			0.0897858	2005.86
TRN-TA-098-14	Pd_Ag_Cu_1_5_1	1		0.127576	0.696018			0.090101	2019.36
TRN-TA-098-14	Pd_Ag_Cu_1_5_1	1		0.125676	0.68843			0.0899724	2032.86
TRN-TA-098-14	Pd_Ag_Cu_1_5_1	1		0.125697	0.688712			0.0898286	2046.36
TRN-TA-098-14	Pd_Ag_Cu_1_5_1	1		0.124752	0.687703			0.0899518	2059.86
TRN-TA-098-14	Pd_Ag_Cu_1_5_1	1		0.124788	0.689311			0.0898078	2073.36
TRN-TA-098-14	Pd_Ag_Cu_1_5_1	1		0.124094	0.687547			0.0898017	2086.86
TRN-TA-098-14	Pd_Ag_Cu_1_5_1	1		0.124315	0.69169			0.0898111	2100.36
TRN-TA-098-14	Pd_Ag_Cu_1_5_1	1		0.123555	0.689324			0.0897246	2113.86
TRN-TA-098-14	Pd_Ag_Cu_1_5_1	1		0.123342	0.690435			0.0897322	2127.36
TRN-TA-098-14	Pd_Ag_Cu_1_5_1	1		0.124259	0.695225			0.0898413	2140.86
TRN-TA-098-14	Pd_Ag_Cu_1_5_1	1		0.12353	0.688994			0.089327	2154.36
TRN-TA-098-14	Pd_Ag_Cu_1_5_1	1		0.123874	0.696445			0.0888384	2168.64
TRN-TA-098-14	Pd_Ag_Cu_1_5_1	1		0.123599	0.693521			0.0893642	2182.14
TRN-TA-098-14	Pd_Ag_Cu_1_5_1	1		0.122898	0.692242			0.0891831	2195.64
TRN-TA-098-14	Pd_Ag_Cu_1_5_1	1		0.122885	0.697058			0.089485	2209.14
TRN-TA-098-14	Pd_Ag_Cu_1_5_1	1		0.122129	0.694784			0.0892842	2222.64
TRN-TA-098-14	Pd_Ag_Cu_1_5_1	1		0.121868	0.697679			0.0893919	2236.14
TRN-TA-098-14	Pd_Ag_Cu_1_5_1	1		0.121137	0.695174			0.0892149	2249.64
TRN-TA-098-14	Pd_Ag_Cu_1_5_1	1		0.119833	0.68807			0.0888664	2263.14
TRN-TA-098-14	Pd_Ag_Cu_1_5_1	1		0.120081	0.698749			0.0893576	2276.64
TRN-TA-098-14	Pd_Ag_Cu_1_5_1	1		0.119526	0.703039			0.0896882	2290.14
TRN-TA-098-14	Pd_Ag_Cu_1_5_1	1		0.118418	0.697674			0.0892763	2303.64
TRN-TA-098-14	Pd_Ag_Cu_1_5_1	1		0.117734	0.691934			0.0888189	2317.14
TRN-TA-098-14	Pd_Ag_Cu_1_5_1	1		0.11685	0.694702			0.0890712	2330.64
TRN-TA-098-14	Pd_Ag_Cu_1_5_1	1		0.11663	0.695517			0.0890032	2344.14
TRN-TA-098-14	Pd_Ag_Cu_1_5_1	1		0.115823	0.697699			0.0891763	2357.64
TRN-TA-098-14	Pd_Ag_Cu_1_5_1	1		0.11586	0.70248			0.0892908	2371.14
TRN-TA-098-14	Pd_Ag_Cu_1_5_1	1		0.115044	0.702682			0.0891274	2384.64
TRN-TA-098-14	Pd_Ag_Cu_1_5_1	1		0.114143	0.701031			0.0889282	2398.14
TRN-TA-098-14	Pd_Ag_Cu_1_5_1	1		0.113128	0.701761			0.0889006	2411.64
TRN-TA-098-14	Pd_Ag_Cu_1_5_1	1		0.112632	0.703104			0.0889412	2425.14
TRN-TA-098-14	Pd_Ag_Cu_1_5_1	1		0.112324	0.704912			0.0888223	2438.64
TRN-TA-098-14	Pd_Ag_Cu_1_5_1	1		0.110699	0.702128			0.0885808	2452.14
TRN-TA-098-14	Pd_Ag_Cu_1_5_1	1		0.110597	0.705236			0.088535	2465.64
TRN-TA-098-14	Pd_Ag_Cu_1_5_1	1		0.11043	0.707701			0.0883904	2479.14
TRN-TA-098-14	Pd_Ag_Cu_1_5_1	1		0.109762	0.710475			0.0884414	2492.64
TRN-TA-098-14	Pd_Ag_Cu_1_5_1	1		0.108511	0.705041			0.0878839	2506.14
TRN-TA-098-14	Pd_Ag_Cu_1_5_1	1		0.107441	0.706553			0.0878876	2519.64
TRN-TA-098-14	Pd_Ag_Cu_1_5_1	1		0.106656	0.709216			0.0879131	2533.14
TRN-TA-098-14	Pd_Ag_Cu_1_5_1	0.994199		0.107196	0.715899			0.0883132	2546.64
TRN-TA-098-14	Pd_Ag_Cu_1_5_1	0.993711		0.106366	0.715941			0.0880072	2560.14
TRN-TA-098-14	Pd_Ag_Cu_1_5_1	0.993112		0.105051	0.711594			0.0877442	2573.64
TRN-TA-098-14	Pd_Ag_Cu_1_5_1	0.992502		0.104284	0.703712			0.0868572	2587.14
TRN-TA-098-14	Pd_Ag_Cu_1_5_1	0.991744		0.103693	0.712618			0.0875265	2600.64
TRN-TA-098-14	Pd_Ag_Cu_1_5_1	0.991049		0.10244	0.708392			0.0869987	2614.14
TRN-TA-098-14	Pd_Ag_Cu_1_5_1	0.990215		0.102008	0.714201			0.0871239	2627.64
TRN-TA-098-14	Pd_Ag_Cu_1_5_1	0.989374		0.101056	0.711325			0.0867442	2641.14
TRN-TA-098-14	Pd_Ag_Cu_1_5_1	0.988393		0.100192	0.712236			0.0866918	2654.64
TRN-TA-098-14	Pd_Ag_Cu_1_5_1	0.987482		0.0990592	0.709871			0.0864845	2668.14
TRN-TA-098-14	Pd_Ag_Cu_1_5_1	0.98642		0.0985492	0.71404			0.0864229	2681.64
TRN-TA-098-14	Pd_Ag_Cu_1_5_1	0.984876		0.0968064	0.718176			0.086799	2695.14
TRN-TA-098-14	Pd_Ag_Cu_1_5_1	0.983308		0.0953363	0.71593			0.0867101	2708.64
TRN-TA-098-14	Pd_Ag_Cu_1_5_1	0.981637		0.0941149	0.716096			0.0868957	2722.14
TRN-TA-098-14	Pd_Ag_Cu_1_5_1	0.980012		0.093102	0.716428			0.0866028	2735.64
TRN-TA-098-14	Pd_Ag_Cu_1_5_1	0.978343		0.0919156	0.713123			0.0864181	2749.14
TRN-TA-098-14	Pd_Ag_Cu_1_5_1	0.97648		0.0913258	0.716805			0.086649	2762.64
TRN-TA-098-14	Pd_Ag_Cu_1_5_1	0.974533		0.0905206	0.718294			0.0864418	2776.14
TRN-TA-098-14	Pd_Ag_Cu_1_5_1	0.972249		0.0897136	0.72551			0.0870229	2789.64
TRN-TA-098-14	Pd_Ag_Cu_1_5_1	0.970183		0.0882466	0.716728			0.0863875	2803.14
TRN-TA-098-14	Pd_Ag_Cu_1_5_1	0.968014		0.0880405	0.721743			0.0865715	2816.64
TRN-TA-098-14	Pd_Ag_Cu_1_5_1	0.965761		0.0872303	0.7209			0.0864414	2830.14
TRN-TA-098-14	Pd_Ag_Cu_1_5_1	0.963073		0.0864371	0.723597			0.0864683	2843.64
TRN-TA-098-14	Pd_Ag_Cu_1_5_1	0.960308		0.0857849	0.728397			0.0865663	2857.14
TRN-TA-098-14	Pd_Ag_Cu_1_5_1	0.957314		0.0849125	0.724255			0.0862477	2870.64
TRN-TA-098-14	Pd_Ag_Cu_1_5_1	0.954206		0.0837536	0.720676			0.0859433	2884.14
TRN-TA-098-14	Pd_Ag_Cu_1_5_1	0.950665		0.0834618	0.727565			0.0862857	2897.64
TRN-TA-098-14	Pd_Ag_Cu_1_5_1	0.947033		0.0823175	0.722206			0.0859517	2911.14
TRN-TA-098-14	Pd_Ag_Cu_1_5_1	0.942269		0.0817938	0.731649			0.0861653	2926.56
TRN-TA-098-14	Pd_Ag_Cu_1_5_1	0.938637		0.0806788	0.716881			0.0853631	2940.06
TRN-TA-098-14	Pd_Ag_Cu_1_5_1	0.932913		0.0796268	0.724857			0.0859151	2953.56
TRN-TA-098-14	Pd_Ag_Cu_1_5_1	0.927522		0.0788798	0.722428			0.0858323	2967.06
TRN-TA-098-14	Pd_Ag_Cu_1_5_1	0.921665		0.0781159	0.721074			0.0859606	2980.56
TRN-TA-098-14	Pd_Ag_Cu_1_5_1	0.914977		0.0772268	0.71934			0.0858248	2994.06
TRN-TA-098-14	Pd_Ag_Cu_1_5_1	0.907388		0.0764582	0.718166			0.0860087	3007.56
TRN-TA-098-14	Pd_Ag_Cu_1_5_1	0.899078		0.0755534	0.713447			0.0857007	3021.06
TRN-TA-098-14	Pd_Ag_Cu_1_5_1	0.889617		0.0750537	0.716571			0.0859541	3034.56
TRN-TA-098-14	Pd_Ag_Cu_1_5_1	0.879797		0.0735723	0.699543			0.0851193	3048.06
TRN-TA-098-14	Pd_Ag_Cu_1_5_1	0.866256		0.0735573	0.712243			0.0858952	3061.56
TRN-TA-098-14	Pd_Ag_Cu_1_5_1	0.850486		0.0727663	0.707296			0.0860135	3075.06
TRN-TA-098-14	Pd_Ag_Cu_1_5_1	0.833052		0.0720253	0.694171			0.085155	3088.56
TRN-TA-098-14	Pd_Ag_Cu_1_5_1	0.807115		0.0716788	0.690974			0.0852023	3102.06
TRN-TA-098-14	Pd_Ag_Cu_1_5_1	0.766842		0.0713931	0.683412			0.0848106	3115.56
TRN-TA-098-14	Pd_Ag_Cu_1_5_1	0.675076		0.0750878	0.691638			0.0846528	3129.06
TRN-TA-098-14	Pd_Ag_Cu_1_5_1	0.423843		0.0963693	0.587839			0.0756107	3142.56
TRN-TA-098-14	Pd_Ag_Cu_1_5_1	0.265749		0.134189	0.530743			0.0426137	3156.06
TRN-TA-098-14	Pd_Ag_Cu_1_5_1	0.226356		0.151337	0.522194			0.0454956	3169.56
TRN-TA-098-14	Pd_Ag_Cu_1_5_1	0.213957		0.159001	0.489301			0.0461143	3183.06
TRN-TA-098-14	Pd_Ag_Cu_1_5_1	0.201932		0.168152	0.508586			0.0475195	3196.56
TRN-TA-098-14	Pd_Ag_Cu_1_5_1	0.193632		0.175585	0.50557			0.0482425	3210.06
TRN-TA-098-14	Pd_Ag_Cu_1_5_1	0.188124		0.177777	0.480828			0.0479622	3223.56
TRN-TA-098-14	Pd_Ag_Cu_1_5_1	0.180244		0.184969	0.495423			0.0487143	3237.06
TRN-TA-098-14	Pd_Ag_Cu_1_5_1	0.176754		0.186444	0.465821			0.0483272	3250.56
TRN-TA-098-14	Pd_Ag_Cu_1_5_1	0.171315		0.192208	0.47042			0.0491165	3264.06
TRN-TA-098-14	Pd_Ag_Cu_1_5_1	0.168268		0.194673	0.462101			0.0487876	3277.56
